# Supplementary material for: Bacillus subtilis and Trichoderma harzianum Reshape Rhizosphere Microbiome and Reprogram Root Transcriptome to Promote Mungbean Growth Under Continuous-Cropping Conditions
Source: Int J Mol Sci. 2026 Apr 21;27(8):3699. doi: 10.3390/ijms27083699 (PMC13115694; doi:10.3390/ijms27083699)
Supplement: Supplementary file 1 [file ijms-27-03699-s001.zip]

Archive with 2 entries (2 files):
- Supplementary file.pdf
- Table S1.txt
