# Supplementary material for: Bacillus subtilis and Trichoderma harzianum Reshape Rhizosphere Microbiome and Reprogram Root Transcriptome to Promote Mungbean Growth Under Continuous-Cropping Conditions
Source: Int J Mol Sci. 2026 Apr 21;27(8):3699. doi: 10.3390/ijms27083699 (PMC13115694; doi:10.3390/ijms27083699)
Supplement: Supplementary file 1 [file ijms-27-03699-s001.zip › Table S1.txt]

Taxonomy	Bs_1	Bs_2	Bs_3	CK_1	CK_2	CK_3	Th_1	Th_2	Th_3
d__Bacteria;p__Bacteria_unclassified;c__Bacteria_unclassified;o__Bacteria_unclassified;f__Bacteria_unclassified;g__Bacteria_unclassified;s__Bacteria_unclassified	0.035701594	0.040916529	0.037235535	0.044058968	0.046386243	0.042891194	0.04655471	0.030140793	0.036708009
d__Bacteria;p__Pseudomonadota;c__Gammaproteobacteria;o__Lysobacterales;f__Rhodanobacteraceae;g__Rhodanobacter;s__Rhodanobacter_lindaniclasticus	0.028764298	0.02083956	0.0234636	0.032766635	0.015245422	0.02666588	0.021242459	0.021690711	0.024268134
d__Bacteria;p__Bacteroidota;c__Chitinophagia;o__Chitinophagales;f__Chitinophagaceae;g__Parafilimonas;s__Parafilimonas_terrae	0.018045413	0.018419592	0.020321518	0.024792089	0.007350381	0.023096634	0.020932878	0.030995066	0.021709627
d__Bacteria;p__Myxococcota;c__Myxococcia;o__Myxococcales;f__Archangiaceae;g__Archangium;s__Archangium_gephyra	0.011348752	0.015904089	0.02131449	0.010567011	0.002999777	0.004729714	0.01899105	0.012617915	0.017970054
d__Bacteria;p__Pseudomonadota;c__Gammaproteobacteria;o__Lysobacterales;f__Rhodanobacteraceae;g__Rhodanobacter;s__Rhodanobacter_unclassified	0.022703347	0.01865655	0.019326781	0.023189892	0.017752662	0.037149691	0.017575634	0.01994359	0.017890299
d__Bacteria;p__Pseudomonadota;c__Alphaproteobacteria;o__Hyphomicrobiales;f__Rhizobiaceae;g__Shinella;s__Shinella_fusca	0.020101655	0.027239706	0.024679506	0.014124757	0.028347259	0.005233065	0.011312066	0.021570632	0.017848505
d__Bacteria;p__Pseudomonadota;c__Gammaproteobacteria;o__Lysobacterales;f__Rhodanobacteraceae;g__Rhodanobacter;s__Rhodanobacter_sp._Root480	0.02519832	0.020455688	0.020514541	0.025615713	0.024450969	0.054445344	0.016455087	0.024230323	0.017140812
d__Bacteria;p__Pseudomonadota;c__Gammaproteobacteria;o__Cellvibrionales;f__Cellvibrionaceae;g__Cellvibrio;s__Cellvibrio_sp._PSBB006	0.016900267	0.001810361	0.012465006	0.008561572	0.018270946	0.004677474	0.010307816	0.011509444	0.017003482
d__Bacteria;p__Bacteroidota;c__Chitinophagia;o__Chitinophagales;f__Chitinophagaceae;g__Arachidicoccus;s__Arachidicoccus_rhizosphaerae	0.011879541	0.01592496	0.015709708	0.006505567	0.000845175	0.005259511	0.014192771	0.015023948	0.016499694
d__Bacteria;p__Actinomycetota;c__Actinomycetes;o__Micrococcales;f__Microbacteriaceae;g__Homoserinibacter;s__Homoserinibacter_gongjuensis	0.010944246	0.015357114	0.007371279	0.011643276	0.018620018	0.024036914	0.008588222	0.01402676	0.015865164
d__Bacteria;p__Pseudomonadota;c__Alphaproteobacteria;o__Sphingomonadales;f__Sphingomonadaceae;g__Sphingopyxis;s__Sphingopyxis_indica	0.012164381	0.011596103	0.015892629	0.012329261	0.020458352	0.021254274	0.009046975	0.015571499	0.015225169
d__Bacteria;p__Pseudomonadota;c__Alphaproteobacteria;o__Sphingomonadales;f__Sphingomonadaceae;g__Novosphingobium;s__Novosphingobium_endophyticum	0.009346739	0.010968077	0.010034708	0.008205314	0.008603644	0.006319589	0.015031991	0.011804464	0.013448727
d__Bacteria;p__Acidobacteriota;c__Acidobacteriota_unclassified;o__Acidobacteriota_unclassified;f__Acidobacteriota_unclassified;g__Acidobacteriota_unclassified;s__Acidobacteriota_bacterium	0.01486866	0.011756871	0.018436734	0.008912705	0.007486638	0.016492013	0.027990812	0.010831876	0.012667854
d__Bacteria;p__Pseudomonadota;c__Betaproteobacteria;o__Burkholderiales;f__Alcaligenaceae;g__Bordetella;s__Bordetella_petrii	0.013862918	0.008928316	0.008084728	0.007322417	0.004405875	0.003777239	0.011313075	0.010020031	0.011953208
d__Bacteria;p__Pseudomonadota;c__Gammaproteobacteria;o__Oceanospirillales;f__Halomonadaceae;g__Halomonas;s__uncultured_Halomonas_sp.	0.015549109	0.008207367	0.00860413	0.009303403	0.007546706	0.007275177	0.015667503	0.005431782	0.011878224
d__Bacteria;p__Pseudomonadota;c__Gammaproteobacteria;o__Lysobacterales;f__Rhodanobacteraceae;g__Rhodanobacter;s__Rhodanobacter_sp._Root627	0.0179938	0.014028546	0.014137511	0.017880946	0.016673199	0.037243359	0.011455615	0.016639778	0.011769243
d__Bacteria;p__Pseudomonadota;c__Alphaproteobacteria;o__Sphingomonadales;f__Erythrobacteraceae;g__Altererythrobacter;s__Altererythrobacter_segetis	0.018091894	0.022150552	0.020347168	0.023152721	0.016262414	0.013979254	0.013944283	0.013225905	0.010986123
d__Bacteria;p__Pseudomonadota;c__Gammaproteobacteria;o__Lysobacterales;f__Lysobacteraceae;g__Luteimonas;s__Luteimonas_sp._8-5	0.006087678	0.011542332	0.008370191	0.010535595	0.015139974	0.012155462	0.007908595	0.006597406	0.010153914
d__Bacteria;p__Pseudomonadota;c__Alphaproteobacteria;o__Sphingomonadales;f__Sphingomonadaceae;g__Hephaestia;s__Hephaestia_mangrovi	0.014205063	0.014733042	0.008238703	0.011826807	0.016120513	0.013051219	0.009332038	0.016416111	0.01001326
d__Bacteria;p__Pseudomonadota;c__Gammaproteobacteria;o__Cellvibrionales;f__Cellvibrionaceae;g__Cellvibrio;s__Cellvibrio_japonicus	0.001546045	0.004370085	0.002824506	0.002265747	0.001183643	0.001587648	0.004896821	0.004130143	0.009282585
d__Bacteria;p__Pseudomonadota;c__Alphaproteobacteria;o__Hyphomicrobiales;f__Xanthobacteraceae;g__Pseudolabrys;s__Pseudolabrys_sp.	0.010530469	0.017089038	0.007680803	0.00540578	0.005442407	0.003810978	0.010913086	0.01287048	0.00910955
d__Bacteria;p__Actinomycetota;c__Actinomycetes;o__Propionibacteriales;f__Nocardioidaceae;g__Nocardioides;s__Nocardioides_pocheonensis	0.005883366	0.00323216	0.002391119	0.001510152	0.00400815	0.002823917	0.007474055	0.005821904	0.008993476
d__Bacteria;p__Pseudomonadota;c__Alphaproteobacteria;o__Hyphomicrobiales;f__Devosiaceae;g__Devosia;s__Devosia_unclassified	0.009645659	0.012538786	0.004666529	0.007965974	0.011285051	0.003984499	0.007819983	0.009324043	0.008368989
d__Bacteria;p__Pseudomonadota;c__Gammaproteobacteria;o__Lysobacterales;f__Rhodanobacteraceae;g__Rhodanobacter;s__Rhodanobacter_sp._SCN_67-45	0.009235856	0.006591286	0.007452486	0.010152062	0.004793205	0.00823818	0.006695893	0.006907208	0.007652183
d__Bacteria;p__Actinomycetota;c__Actinomycetes;o__Kitasatosporales;f__Streptomycetaceae;g__Streptomyces;s__Streptomyces_sp._NRRL_F-5123	0.011948783	0.008989087	0.008023464	0.006600542	0.001136519	0.014172124	0.013368594	0.0071347	0.007609884
d__Bacteria;p__Pseudomonadota;c__Alphaproteobacteria;o__Sphingomonadales;f__Sphingomonadaceae;g__Novosphingobium;s__Novosphingobium_sp.	0.004876588	0.005794182	0.006946334	0.005674255	0.009526138	0.004331236	0.006081501	0.00744524	0.00751633
d__Bacteria;p__Pseudomonadota;c__Alphaproteobacteria;o__Sphingomonadales;f__Sphingomonadaceae;g__Sphingomonas;s__Sphingomonas_sp._URHD0057	0.008045305	0.006959995	0.006984523	0.009363848	0.01046056	0.009960202	0.010384514	0.00487094	0.007506094
d__Bacteria;p__Pseudomonadota;c__Alphaproteobacteria;o__Sphingomonadales;f__Sphingomonadaceae;g__Sphingopyxis;s__Sphingopyxis_sp._GW247-27LB	0.007050092	0.00614383	0.008159771	0.005678631	0.009480186	0.004066187	0.005050083	0.00835987	0.007321097
d__Bacteria;p__Pseudomonadota;c__Betaproteobacteria;o__Burkholderiales;f__Alcaligenaceae;g__Eoetvoesiella;s__Eoetvoesiella_sp.	0.006970991	0.004119148	0.003163073	0.003668228	0.005164772	0.001214279	0.007828862	0.006177891	0.00727474
d__Bacteria;p__Bacteroidota;c__Chitinophagia;o__Chitinophagales;f__Chitinophagaceae;g__Chitinophagaceae_unclassified;s__Chitinophagaceae_bacterium	0.006897139	0.007407423	0.00599773	0.005272327	0.001504969	0.004841704	0.009143952	0.008862545	0.007251573
d__Bacteria;p__Bacteroidota;c__Chitinophagia;o__Chitinophagales;f__Chitinophagaceae;g__Arachidicoccus;s__Arachidicoccus_ginsenosidivorans	0.005776732	0.007077521	0.005738112	0.004972895	0.000286341	0.003153297	0.006767741	0.007181642	0.007149434
d__Bacteria;p__Pseudomonadota;c__Gammaproteobacteria;o__Lysobacterales;f__Rhodanobacteraceae;g__Rhodanobacter;s__Rhodanobacter_fulvus	0.01375408	0.008622645	0.008904634	0.011691887	0.010048672	0.023336522	0.007640809	0.010564469	0.00697631
d__Bacteria;p__Pseudomonadota;c__Alphaproteobacteria;o__Sphingomonadales;f__Sphingomonadaceae;g__Novosphingobium;s__Novosphingobium_sp._G106	0.004672718	0.005269307	0.007343596	0.005112603	0.009584304	0.003418708	0.004781022	0.007210469	0.006915399
d__Bacteria;p__Pseudomonadota;c__Alphaproteobacteria;o__Hyphomicrobiales;f__Phyllobacteriaceae;g__Mesorhizobium;s__Mesorhizobium_sp.	0.006548028	0.007059655	0.007465672	0.004195772	0.005026317	0.005701087	0.004372221	0.011698978	0.006607363
d__Bacteria;p__Pseudomonadota;c__Gammaproteobacteria;o__Lysobacterales;f__Rhodanobacteraceae;g__Rhodanobacter;s__Rhodanobacter_sp._FDAARGOS_1247	0.005838017	0.006251054	0.006010236	0.005386868	0.004061353	0.006076282	0.007262927	0.004734307	0.006491901
d__Bacteria;p__Pseudomonadota;c__Alphaproteobacteria;o__Hyphomicrobiales;f__Rhizobiaceae;g__Agrobacterium;s__Agrobacterium_unclassified	0.007648853	0.001482208	0.010155795	0.006678197	0.011380271	0.003283348	0.004680844	0.007856161	0.006249129
d__Bacteria;p__Pseudomonadota;c__Alphaproteobacteria;o__Sphingomonadales;f__Sphingomonadaceae;g__Sphingomonas;s__Sphingomonas_sp.	0.008485467	0.006837343	0.007093867	0.008538573	0.008438032	0.007976806	0.009585175	0.004768353	0.006157052
d__Bacteria;p__Pseudomonadota;c__Gammaproteobacteria;o__Lysobacterales;f__Lysobacteraceae;g__Luteimonas;s__Luteimonas_mephitis	0.002059284	0.002319094	0.005178479	0.008423768	0.006254133	0.013191131	0.00101418	0.003934056	0.005911961
d__Bacteria;p__Chloroflexota;c__Chloroflexota_unclassified;o__Chloroflexota_unclassified;f__Chloroflexota_unclassified;g__Chloroflexota_unclassified;s__Chloroflexota_bacterium	0.005944428	0.009361516	0.004093557	0.007916885	0.005742917	0.006783268	0.00428318	0.004681093	0.005775697
d__Bacteria;p__Pseudomonadota;c__Alphaproteobacteria;o__Sphingomonadales;f__Sphingomonadaceae;g__Sphingomonas;s__Sphingomonas_anseongensis	0.005960285	0.006336193	0.007278629	0.008535931	0.007942332	0.007010406	0.009697348	0.00390936	0.005624301
d__Bacteria;p__Pseudomonadota;c__Alphaproteobacteria;o__Sphingomonadales;f__Sphingomonadaceae;g__Novosphingobium;s__Novosphingobium_sp._JCM_18896	0.003637426	0.004038041	0.005781937	0.004005238	0.007752286	0.002765426	0.003703067	0.005664067	0.00538111
d__Bacteria;p__Myxococcota;c__Myxococcia;o__Myxococcia_unclassified;f__Myxococcia_unclassified;g__Myxococcia_unclassified;s__Deltaproteobacteria_bacterium	0.006306025	0.006469708	0.004436871	0.003646939	0.000921199	0.003483052	0.006021027	0.003555855	0.004960836
d__Bacteria;p__Bacteroidota;c__Flavobacteriia;o__Flavobacteriales;f__Crocinitomicaceae;g__Fluviicola;s__Fluviicola_sp.	0.001294657	0.005278689	0.00437539	0.00309468	0.000577015	0.000492449	0.004405879	0.003245949	0.004929327
d__Bacteria;p__Pseudomonadota;c__Alphaproteobacteria;o__Sphingomonadales;f__Sphingomonadaceae;g__Sphingomonas;s__Sphingomonas_segetis	0.005874388	0.005820916	0.005608607	0.007355934	0.00831791	0.007283754	0.007203105	0.003298554	0.00471595
d__Bacteria;p__Pseudomonadota;c__Alphaproteobacteria;o__Sphingomonadales;f__Sphingomonadaceae;g__Novosphingobium;s__Novosphingobium_unclassified	0.003072512	0.003505566	0.003477375	0.002915531	0.003503085	0.002224921	0.004746974	0.004091689	0.004531529
d__Bacteria;p__Pseudomonadota;c__Alphaproteobacteria;o__Hyphomicrobiales;f__Phyllobacteriaceae;g__Mesorhizobium;s__Mesorhizobium_unclassified	0.004404166	0.00478886	0.004956337	0.002785151	0.003156225	0.003932518	0.002879962	0.007983291	0.004503046
d__Bacteria;p__Pseudomonadota;c__Gammaproteobacteria;o__Lysobacterales;f__Rhodanobacteraceae;g__Rhodanobacter;s__Rhodanobacter_sp._67-28	0.005183272	0.003783223	0.004183969	0.005846526	0.002761129	0.004880231	0.003806207	0.003870545	0.004423982
d__Bacteria;p__Pseudomonadota;c__Gammaproteobacteria;o__Lysobacterales;f__Rhodanobacteraceae;g__Fulvimonas;s__Fulvimonas_sp._R45	0.008961055	0.00474419	0.005877848	0.010834838	0.001182527	0.002446946	0.00420936	0.004244536	0.004381027
d__Bacteria;p__Pseudomonadota;c__Pseudomonadota_unclassified;o__Pseudomonadota_unclassified;f__Pseudomonadota_unclassified;g__Pseudomonadota_unclassified;s__Pseudomonadota_bacterium	0.00432995	0.004907026	0.004709391	0.003009739	0.003153336	0.003885274	0.002942889	0.007502539	0.004338272
d__Bacteria;p__Pseudomonadota;c__Alphaproteobacteria;o__Hyphomicrobiales;f__Rhizobiaceae;g__Agrobacterium;s__Agrobacterium_deltaense	0.005330204	0.001008541	0.006785685	0.00451257	0.007963676	0.002196322	0.003432412	0.005529352	0.004239504
d__Bacteria;p__Actinomycetota;c__Actinomycetota_unclassified;o__Actinomycetota_unclassified;f__Actinomycetota_unclassified;g__Actinomycetota_unclassified;s__Actinomycetota_bacterium	0.001719653	0.002889255	0.001657113	0.002993917	0.00298301	0.003056447	0.001863093	0.002419929	0.004121898
d__Bacteria;p__Pseudomonadota;c__Alphaproteobacteria;o__Sphingomonadales;f__Sphingomonadaceae;g__Sphingomonas;s__Sphingomonas_hankyongi	0.004543597	0.004255551	0.004495287	0.005750581	0.005958873	0.005986648	0.00645253	0.002682803	0.004067578
d__Bacteria;p__Candidatus_Saccharibacteria;c__Candidatus_Saccharibacteria_unclassified;o__Candidatus_Saccharibacteria_unclassified;f__Candidatus_Saccharibacteria_unclassified;g__Candidatus_Saccharibacteria_unclassified;s__Candidatus_Saccharibacteria_bacterium	0.005156226	0.006409305	0.006312141	0.003496792	0.000389119	0.002957261	0.004349269	0.004028822	0.004038946
d__Bacteria;p__Pseudomonadota;c__Alphaproteobacteria;o__Hyphomicrobiales;f__Nitrobacteraceae;g__Afipia;s__Afipia_sp._Root123D2	0.003323735	0.003800436	0.005273633	0.003969893	0.005529518	0.005217018	0.001789952	0.008723771	0.004001718
d__Bacteria;p__Pseudomonadota;c__Gammaproteobacteria;o__Lysobacterales;f__Lysobacteraceae;g__Lysobacter;s__Lysobacter_niastensis	0.008530872	0.0034897	0.00450379	0.004628029	0.002533189	0.003266316	0.007971879	0.00273126	0.003796418
d__Bacteria;p__Pseudomonadota;c__Alphaproteobacteria;o__Sphingomonadales;f__Erythrobacteraceae;g__Altererythrobacter;s__Altererythrobacter_sp._66-12	0.003860381	0.003573193	0.005568617	0.005021161	0.002520313	0.00374152	0.003259493	0.004161142	0.003726734
d__Bacteria;p__Pseudomonadota;c__Gammaproteobacteria;o__Lysobacterales;f__Lysobacteraceae;g__Luteimonas;s__Luteimonas_unclassified	0.001209016	0.005346599	0.005731218	0.008341626	0.006620538	0.014131355	0.001154631	0.004630179	0.003651173
d__Bacteria;p__Pseudomonadota;c__Gammaproteobacteria;o__Lysobacterales;f__Rhodanobacteraceae;g__Rhodanobacter;s__Rhodanobacter_sp._Root561	0.003260448	0.003390678	0.003154802	0.003064322	0.002294281	0.003585823	0.003942892	0.002705889	0.003601667
d__Bacteria;p__Pseudomonadota;c__Gammaproteobacteria;o__Lysobacterales;f__Rhodanobacteraceae;g__Frateuria;s__Frateuria_terrea	0.003757149	0.004874203	0.002426764	0.006818145	0.002606035	0.011812393	0.00188172	0.002844268	0.003361231
d__Bacteria;p__Pseudomonadota;c__Betaproteobacteria;o__Betaproteobacteria_unclassified;f__Betaproteobacteria_unclassified;g__Betaproteobacteria_unclassified;s__Betaproteobacteria_bacterium	0.00467958	0.002601264	0.003018743	0.003709451	0.004849183	0.003373001	0.006907457	0.002166614	0.003352498
d__Bacteria;p__Pseudomonadota;c__Gammaproteobacteria;o__Lysobacterales;f__Rhodanobacteraceae;g__Rhodanobacter;s__Rhodanobacter_sp._Root179	0.002967055	0.003201332	0.002803065	0.002774677	0.002142229	0.003191758	0.003709629	0.002440894	0.003335216
d__Bacteria;p__Pseudomonadota;c__Alphaproteobacteria;o__Hyphomicrobiales;f__Rhizobiaceae;g__Agrobacterium;s__Agrobacterium_tumefaciens	0.003697459	0.000925697	0.005305561	0.003331618	0.005401	0.00164067	0.002367426	0.003817091	0.0031117
d__Bacteria;p__Gemmatimonadota;c__Gemmatimonadota_unclassified;o__Gemmatimonadota_unclassified;f__Gemmatimonadota_unclassified;g__Gemmatimonadota_unclassified;s__Gemmatimonadota_bacterium	0.00470687	0.003908445	0.003209957	0.00546623	0.004424908	0.00435759	0.004971378	0.001768226	0.003025799
d__Bacteria;p__Pseudomonadota;c__Alphaproteobacteria;o__Sphingomonadales;f__Sphingomonadaceae;g__Sphingomonas;s__Sphingomonas_koreensis	0.004306717	0.005045189	0.002446966	0.003470707	0.003550368	0.005419851	0.001923513	0.004496926	0.002957561
d__Bacteria;p__Bacteroidota;c__Flavobacteriia;o__Flavobacteriales;f__Crocinitomicaceae;g__Fluviicola;s__uncultured_Fluviicola_sp.	0.000761292	0.003127638	0.002497584	0.001838297	0.000334564	0.000319343	0.002539517	0.00192072	0.002889968
d__Bacteria;p__Pseudomonadota;c__Gammaproteobacteria;o__Lysobacterales;f__Lysobacteraceae;g__Luteimonas;s__Luteimonas_lumbrici	0.001849669	0.004209224	0.00235242	0.003125217	0.003740105	0.004302592	0.002256105	0.002000594	0.002809652
d__Bacteria;p__Pseudomonadota;c__Alphaproteobacteria;o__Hyphomicrobiales;f__Phyllobacteriaceae;g__Mesorhizobium;s__Mesorhizobium_composti	0.002842879	0.003114409	0.003064438	0.001741537	0.002052311	0.002540768	0.001706855	0.00521385	0.00276795
d__Bacteria;p__Pseudomonadota;c__Alphaproteobacteria;o__Hyphomicrobiales;f__Phyllobacteriaceae;g__Mesorhizobium;s__Mesorhizobium_sp._8	0.002642759	0.002983369	0.002949361	0.001681211	0.001965886	0.00243702	0.001664677	0.004999248	0.002760298
d__Bacteria;p__Pseudomonadota;c__Alphaproteobacteria;o__Sphingomonadales;f__Sphingomonadaceae;g__Sphingomonas;s__Sphingomonas_flavescens	0.003194556	0.003221341	0.00292951	0.004193128	0.004839014	0.004390781	0.003988487	0.001840761	0.002644294
d__Bacteria;p__Actinomycetota;c__Acidimicrobiia;o__Acidimicrobiia_unclassified;f__Acidimicrobiia_unclassified;g__Acidimicrobiia_unclassified;s__Acidimicrobiia_bacterium	0.000762794	0.001810538	0.000923645	0.001971866	0.001971003	0.001747582	0.000710555	0.00149952	0.002640806
d__Bacteria;p__Pseudomonadota;c__Gammaproteobacteria;o__Lysobacterales;f__Lysobacteraceae;g__Lysobacter;s__Lysobacter_sedimenti	0.002305719	0.005260592	0.001776759	0.002275612	0.003962384	0.001888644	0.002990063	0.002327112	0.002502424
d__Bacteria;p__Actinomycetota;c__Actinomycetes;o__Kitasatosporales;f__Streptomycetaceae;g__Actinacidiphila;s__Actinacidiphila_epipremni	0.003208595	0.002664818	0.002479157	0.003614298	0.000388886	0.003567213	0.003391476	0.003203592	0.002457868
d__Bacteria;p__Pseudomonadota;c__Alphaproteobacteria;o__Sphingomonadales;f__Sphingomonadaceae;g__Sphingomonas;s__Sphingomonas_sediminicola	0.002280785	0.002935207	0.002606506	0.005009382	0.005828707	0.005030554	0.002959601	0.001836731	0.002445946
d__Bacteria;p__Pseudomonadota;c__Alphaproteobacteria;o__Sphingomonadales;f__Sphingomonadaceae;g__Novosphingobium;s__Novosphingobium_sp._Gsoil_351	0.000909812	0.001412529	0.001207111	0.00224236	0.004081156	0.002935032	0.001429718	0.001148544	0.002296773
d__Bacteria;p__Pseudomonadota;c__Gammaproteobacteria;o__Lysobacterales;f__Lysobacteraceae;g__Lysobacteraceae_unclassified;s__Lysobacteraceae_bacterium	0.002054465	0.004783445	0.001668128	0.002193517	0.003670207	0.001829788	0.002731277	0.002127998	0.002259857
d__Bacteria;p__Pseudomonadota;c__Alphaproteobacteria;o__Sphingomonadales;f__Sphingomonadaceae;g__Sphingopyxis;s__uncultured_Sphingopyxis_sp.	0.001411642	0.000848344	0.001997524	0.001659135	0.003165743	0.002033321	0.000883929	0.001839128	0.002195937
d__Bacteria;p__Pseudomonadota;c__Gammaproteobacteria;o__Steroidobacterales;f__Steroidobacteraceae;g__Povalibacter;s__Povalibacter_uvarum	0.00306819	0.001643767	0.000538	0.006304306	0.000388139	0.004408465	0.002599676	0.002906077	0.002195657
d__Bacteria;p__Pseudomonadota;c__Gammaproteobacteria;o__Cellvibrionales;f__Cellvibrionaceae;g__Cellvibrio;s__Cellvibrio_sp._KY-GH-1	0.000377866	0.000938211	0.000619	0.000581801	0.000273362	0.000366916	0.001046529	0.000911783	0.001996498
d__Bacteria;p__Pseudomonadota;c__Gammaproteobacteria;o__Lysobacterales;f__Rhodanobacteraceae;g__Rhodanobacter;s__Rhodanobacter_glycinis	0.003965901	0.002116958	0.00262796	0.004631131	0.000667659	0.001511865	0.001979991	0.002018599	0.001977111
d__Bacteria;p__Pseudomonadota;c__Gammaproteobacteria;o__Cellvibrionales;f__Cellvibrionaceae;g__Cellvibrio;s__Cellvibrio_mixtus	0.00036456	0.000945856	0.000643236	0.000529907	0.00026865	0.000321876	0.001068631	0.000897152	0.001962123
d__Bacteria;p__Pseudomonadota;c__Gammaproteobacteria;o__Lysobacterales;f__Lysobacteraceae;g__Lysobacter;s__Lysobacter_lycopersici	0.001393314	0.001411529	0.000782584	0.001027509	0.001642417	0.001045766	0.001489887	0.001344901	0.001916451
d__Bacteria;p__Pseudomonadota;c__Gammaproteobacteria;o__Cellvibrionales;f__Cellvibrionaceae;g__Cellvibrio;s__Cellvibrio_sp._pealriver	0.000864801	0.000954964	0.000857372	0.000722758	0.000382797	0.000516542	0.001287353	0.000942567	0.001884078
d__Bacteria;p__Pseudomonadota;c__Alphaproteobacteria;o__Sphingomonadales;f__Sphingomonadaceae;g__Novosphingobium;s__Novosphingobium_pentaromativorans	0.00130091	0.001537049	0.001429395	0.001160088	0.001258974	0.000876361	0.002112627	0.001655626	0.001882274
d__Bacteria;p__Actinomycetota;c__Actinomycetes;o__Propionibacteriales;f__Nocardioidaceae;g__Nocardioides;s__uncultured_Nocardioides_sp.	0.003364767	0.001522549	0.002024578	0.001958962	0.00125223	0.001417967	0.003347738	0.001234542	0.001839377
d__Bacteria;p__Pseudomonadota;c__Alphaproteobacteria;o__Sphingomonadales;f__Sphingomonadaceae;g__Sphingomonas;s__Sphingomonas_telluris	0.002104598	0.002364283	0.002222965	0.003504107	0.003884136	0.00343487	0.00262014	0.001474565	0.001836985
d__Bacteria;p__Pseudomonadota;c__Gammaproteobacteria;o__Steroidobacterales;f__Steroidobacteraceae;g__Povalibacter;s__Povalibacter_sp.	0.002614865	0.001410563	0.000430247	0.005540056	0.000289021	0.003845613	0.002240334	0.002605375	0.001807524
d__Bacteria;p__Actinomycetota;c__Actinomycetes;o__Propionibacteriales;f__Nocardioidaceae;g__Nocardioides;s__Nocardioides_marmorisolisilvae	0.001183751	0.000711047	0.000512746	0.000321894	0.000822997	0.000572619	0.001478617	0.001217652	0.00180315
d__Bacteria;p__Abditibacteriota;c__Abditibacteriia;o__Abditibacteriales;f__Abditibacteriaceae;g__Abditibacterium;s__Abditibacterium_utsteinense	0.00179193	0.001303108	0.001272049	0.001114653	0.000180848	0.000572005	0.002300179	0.002178533	0.001794818
d__Bacteria;p__Acidobacteriota;c__Blastocatellia;o__Blastocatellia_unclassified;f__Blastocatellia_unclassified;g__Blastocatellia_unclassified;s__Blastocatellia_bacterium	0.003656889	0.001606674	0.002984983	0.002078945	0.000977975	0.002671323	0.005117997	0.001344727	0.001777031
d__Bacteria;p__Actinomycetota;c__Actinomycetes;o__Micrococcales;f__Micrococcales_unclassified;g__Micrococcales_unclassified;s__Micrococcales_bacterium_72-143	0.001217228	0.001720636	0.000754209	0.001280289	0.002059026	0.002658555	0.000940359	0.001561379	0.001748037
d__Bacteria;p__Pseudomonadota;c__Alphaproteobacteria;o__Caulobacterales;f__Caulobacteraceae;g__Phenylobacterium;s__Phenylobacterium_sp.	0.001640007	0.002297361	0.002027118	0.00195993	0.005636364	0.001051233	0.002049114	0.002439804	0.001742833
d__Bacteria;p__Pseudomonadota;c__Alphaproteobacteria;o__Hyphomicrobiales;f__Hyphomicrobiales_unclassified;g__Hyphomicrobiales_unclassified;s__Rhizobiales_bacterium_62-47	0.001180805	0.000747243	0.001148843	0.000652707	0.0017759	0.00066407	0.000829067	0.00254051	0.00166
d__Bacteria;p__Pseudomonadota;c__Betaproteobacteria;o__Nitrosomonadales;f__Methylophilaceae;g__Methylophilaceae_unclassified;s__Methylophilaceae_bacterium	0.001377397	0.00134444	0.001635298	0.000442315	0.001235572	0.000397736	0.001922268	0.001596722	0.001659497
d__Bacteria;p__Pseudomonadota;c__Betaproteobacteria;o__Burkholderiales;f__Sphaerotilaceae;g__Sphaerotilus;s__Sphaerotilus_microaerophilus	0.001038334	0.000625381	0.001369529	0.001722279	0.005273999	0.000211041	0.001573607	0.001325046	0.00165514
d__Bacteria;p__Pseudomonadota;c__Gammaproteobacteria;o__Cellvibrionales;f__Cellvibrionaceae;g__Cellvibrio;s__Cellvibrio_sp._OA-2007	0.000307774	0.000784123	0.000539563	0.000463168	0.000224789	0.000288817	0.000890467	0.000780806	0.001648247
d__Bacteria;p__Pseudomonadota;c__Gammaproteobacteria;o__Lysobacterales;f__Rhodanobacteraceae;g__Rhodanobacter;s__Rhodanobacter_spathiphylli	0.001652068	0.001541757	0.001467897	0.00152391	0.001092448	0.001763391	0.001838834	0.001345464	0.001632479
d__Bacteria;p__Actinomycetota;c__Actinomycetes;o__Micrococcales;f__Microbacteriaceae;g__Microbacterium;s__Microbacterium_sp._SORGH_AS_0888	0.001465255	0.000961505	0.001306362	0.001032998	0.000975635	0.001033188	0.001053947	0.000962257	0.00161565
d__Bacteria;p__Pseudomonadota;c__Alphaproteobacteria;o__Hyphomicrobiales;f__Xanthobacteraceae;g__Pseudolabrys;s__Pseudolabrys_sp._Root1462	0.001544196	0.001829141	0.002377159	0.001749435	0.001973333	0.001070014	0.001768891	0.00382461	0.001611554
d__Bacteria;p__Pseudomonadota;c__Gammaproteobacteria;o__Cellvibrionales;f__Cellvibrionaceae;g__Cellvibrio;s__Cellvibrio_unclassified	0.00031709	0.000734108	0.000546986	0.000432995	0.00025639	0.000337293	0.00085999	0.000742281	0.001602951
d__Bacteria;p__Pseudomonadota;c__Alphaproteobacteria;o__Sphingomonadales;f__Sphingomonadaceae;g__Sphingomonas;s__Sphingomonas_sabuli	0.00168505	0.001810523	0.00214381	0.002454635	0.002288963	0.001914146	0.002750988	0.001124842	0.001601505
d__Bacteria;p__Pseudomonadota;c__Gammaproteobacteria;o__Lysobacterales;f__Lysobacteraceae;g__Luteimonas;s__Luteimonas_weifangensis	0.001410817	0.003335161	0.001155759	0.001463072	0.002543996	0.001211759	0.001928224	0.001470771	0.001595234
d__Bacteria;p__Pseudomonadota;c__Alphaproteobacteria;o__Sphingomonadales;f__Erythrobacteraceae;g__Croceibacterium;s__Croceibacterium_soli	0.002189226	0.002861772	0.002621825	0.003060594	0.0022516	0.002366915	0.001797839	0.00192649	0.001590497
d__Bacteria;p__Actinomycetota;c__Actinomycetes;o__Kitasatosporales;f__Streptomycetaceae;g__Actinacidiphila;s__Actinacidiphila_bryophytorum	0.002200186	0.001715566	0.001686431	0.002273841	0.000251522	0.002467458	0.002289923	0.002051685	0.001586863
d__Bacteria;p__Pseudomonadota;c__Betaproteobacteria;o__Burkholderiales;f__Sphaerotilaceae;g__Leptothrix;s__Leptothrix_cholodnii	0.000985296	0.000599372	0.00126319	0.001648679	0.005009582	0.00019382	0.001489182	0.001209178	0.00154644
d__Bacteria;p__Pseudomonadota;c__Gammaproteobacteria;o__Cellvibrionales;f__Cellvibrionaceae;g__Cellvibrio;s__Cellvibrio_sp._NN19	0.000272298	0.000759013	0.000495432	0.000398032	0.000206534	0.000274486	0.000810331	0.000730961	0.001545467
d__Bacteria;p__Bacteroidota;c__Flavobacteriia;o__Flavobacteriales;f__Crocinitomicaceae;g__Fluviicola;s__Fluviicola_chungangensis	0.000419686	0.00163341	0.001395711	0.001018219	0.000199845	0.000179152	0.001365354	0.00103424	0.001503628
d__Bacteria;p__Pseudomonadota;c__Gammaproteobacteria;o__Cellvibrionales;f__Cellvibrionaceae;g__Cellvibrio;s__Cellvibrio_sp._79	0.000270029	0.000642756	0.000505501	0.000393913	0.000205595	0.000228484	0.00079078	0.00066443	0.001492765
d__Bacteria;p__Pseudomonadota;c__Alphaproteobacteria;o__Sphingomonadales;f__Sphingomonadaceae;g__Sphingomonas;s__Sphingomonas_lutea	0.001649853	0.001499645	0.001624507	0.002097671	0.002197743	0.002265465	0.002369779	0.000994197	0.001482268
d__Bacteria;p__Pseudomonadota;c__Alphaproteobacteria;o__Sphingomonadales;f__Sphingomonadaceae;g__Novosphingobium;s__Novosphingobium_sp._CF614	0.001008706	0.001182716	0.001168213	0.000996467	0.001073821	0.000783481	0.00168558	0.001306717	0.001479473
d__Bacteria;p__Chloroflexota;c__Anaerolineae;o__Aggregatilineales;f__Aggregatilineaceae;g__Aggregatilinea;s__Aggregatilinea_sp.	0.001214914	0.00269141	0.001126609	0.002470828	0.003258546	0.003643727	0.000692248	0.000999575	0.001457174
d__Bacteria;p__Actinomycetota;c__Actinomycetes;o__Kitasatosporales;f__Streptomycetaceae;g__Streptomyces;s__Streptomyces_sp._NBC_01198	0.002925873	0.001359484	0.001638551	0.001903554	0.000744534	0.00151544	0.00277387	0.001293799	0.001452617
d__Bacteria;p__Chloroflexota;c__Anaerolineae;o__Anaerolineae_unclassified;f__Anaerolineae_unclassified;g__Anaerolineae_unclassified;s__Anaerolineae_bacterium	0.001415252	0.00246372	0.001074748	0.00210468	0.001827174	0.002098123	0.00091169	0.001105467	0.001443545
d__Bacteria;p__Actinomycetota;c__Actinomycetes;o__Kitasatosporales;f__Streptomycetaceae;g__Streptomyces;s__Streptomyces_unclassified	0.003854174	0.00324525	0.005943071	0.002990095	0.001430228	0.003602604	0.002227802	0.002653142	0.001419984
d__Bacteria;p__Pseudomonadota;c__Gammaproteobacteria;o__Lysobacterales;f__Lysobacteraceae;g__Xanthomonas;s__Xanthomonas_citri	0.001348482	0.001415882	0.001997724	0.00147434	0.00158898	0.001561637	0.001508906	0.001394305	0.001400855
d__Bacteria;p__Pseudomonadota;c__Gammaproteobacteria;o__Gammaproteobacteria_unclassified;f__Gammaproteobacteria_unclassified;g__Gammaproteobacteria_unclassified;s__Gammaproteobacteria_bacterium	0.000557369	0.000890788	0.000681393	0.00077744	0.000414365	0.000543494	0.001003587	0.000841	0.001378098
d__Bacteria;p__Pseudomonadota;c__Gammaproteobacteria;o__Lysobacterales;f__Rhodanobacteraceae;g__Frateuria;s__Frateuria_sp.	0.001584613	0.00181727	0.00109937	0.002568813	0.001112481	0.004240125	0.000868937	0.001182522	0.001368371
d__Bacteria;p__Pseudomonadota;c__Alphaproteobacteria;o__Alphaproteobacteria_unclassified;f__Alphaproteobacteria_unclassified;g__Alphaproteobacteria_unclassified;s__Alphaproteobacteria_bacterium	0.001309011	0.001418526	0.001554155	0.001494779	0.001824917	0.001517551	0.001424828	0.001309841	0.001357294
d__Bacteria;p__Pseudomonadota;c__Alphaproteobacteria;o__Sphingomonadales;f__Sphingomonadaceae;g__Novosphingobium;s__Novosphingobium_sp._KN65.2	0.000929663	0.001111212	0.000995156	0.000849809	0.000908804	0.000711428	0.001503423	0.001135833	0.001350407
d__Bacteria;p__Abditibacteriota;c__Abditibacteriota_unclassified;o__Abditibacteriota_unclassified;f__Abditibacteriota_unclassified;g__Abditibacteriota_unclassified;s__Abditibacteriota_bacterium	0.001209265	0.000948093	0.001014072	0.000828197	9.35535E-05	0.000429919	0.001661489	0.001516276	0.001278099
d__Bacteria;p__Chloroflexota;c__Anaerolineae;o__Aggregatilineales;f__Aggregatilineaceae;g__Aggregatilinea;s__Aggregatilinea_lenta	0.001046936	0.002434407	0.00111949	0.002183488	0.003084697	0.003375217	0.000655083	0.000883979	0.001272246
d__Bacteria;p__Pseudomonadota;c__Alphaproteobacteria;o__Sphingomonadales;f__Sphingomonadaceae;g__Novosphingobium;s__Novosphingobium_mangrovi_(ex_Huang_et_al._2023)	0.000859414	0.001010701	0.000926953	0.00081737	0.000881725	0.000585584	0.001402153	0.001083063	0.001266748
d__Bacteria;p__Pseudomonadota;c__Alphaproteobacteria;o__Sphingomonadales;f__Sphingomonadaceae;g__Sphingopyxis;s__Sphingopyxis_unclassified	0.000979162	0.000888885	0.001523045	0.00101127	0.001540474	0.001309891	0.000760242	0.001292575	0.001246882
d__Bacteria;p__Bacteroidota;c__Flavobacteriia;o__Flavobacteriales;f__Crocinitomicaceae;g__Fluviicola;s__Fluviicola_taffensis	0.000332568	0.001309892	0.001107842	0.000795133	0.000125592	0.000131412	0.001086704	0.000813954	0.001241506
d__Bacteria;p__Pseudomonadota;c__Alphaproteobacteria;o__Sphingomonadales;f__Sphingomonadaceae;g__Sphingopyxis;s__Sphingopyxis_sp.	0.001027901	0.000927966	0.00136907	0.000954603	0.001514216	0.001136436	0.000778613	0.001284164	0.001221381
d__Bacteria;p__Bacteroidota;c__Chitinophagia;o__Chitinophagales;f__Chitinophagaceae;g__Hanamia;s__Hanamia_caeni	0.001627089	0.001594189	0.001618183	0.001664367	0.000165688	0.000922925	0.001610191	0.002148394	0.00122037
d__Bacteria;p__Pseudomonadota;c__Alphaproteobacteria;o__Sphingomonadales;f__Sphingomonadaceae;g__Sphingomonas;s__Sphingomonas_alba	0.000861887	0.001143321	0.001379632	0.001939951	0.002945277	0.002235344	0.001271136	0.000737348	0.001217475
d__Bacteria;p__Pseudomonadota;c__Gammaproteobacteria;o__Cellvibrionales;f__Cellvibrionaceae;g__Cellvibrio;s__Cellvibrio_fibrivorans	0.000203822	0.000535287	0.000387827	0.000316859	0.000148216	0.000220376	0.000613385	0.000550467	0.001212077
d__Bacteria;p__Pseudomonadota;c__Gammaproteobacteria;o__Lysobacterales;f__Rhodanobacteraceae;g__Rhodanobacter;s__Rhodanobacter_sp.	0.001980751	0.001276956	0.001418841	0.00226021	0.000640514	0.001276606	0.001137883	0.001246124	0.001207392
d__Bacteria;p__Pseudomonadota;c__Betaproteobacteria;o__Burkholderiales;f__Sphaerotilaceae;g__Sphaerotilus;s__Sphaerotilus_sp.	0.00072677	0.000443218	0.000966943	0.001194359	0.003626328	0.000140587	0.001104978	0.000918283	0.001181322
d__Bacteria;p__Pseudomonadota;c__Alphaproteobacteria;o__Sphingomonadales;f__Sphingomonadaceae;g__Hephaestia;s__Hephaestia_caeni	0.001853066	0.002135426	0.000807944	0.001309609	0.001629008	0.001826075	0.000795329	0.001646949	0.001168608
d__Bacteria;p__Pseudomonadota;c__Alphaproteobacteria;o__Sphingomonadales;f__Sphingomonadaceae;g__Novosphingobium;s__Novosphingobium_malaysiense	0.000795992	0.000916048	0.000881245	0.000781459	0.000911635	0.000563673	0.001231389	0.000992877	0.001162443
d__Bacteria;p__Pseudomonadota;c__Betaproteobacteria;o__Burkholderiales;f__Oxalobacteraceae;g__Oxalobacteraceae_unclassified;s__Oxalobacteraceae_bacterium	0.002345235	0.001058751	0.001427241	0.001381411	0.00092423	0.000987009	0.002280816	0.000875974	0.001148932
d__Bacteria;p__Pseudomonadota;c__Alphaproteobacteria;o__Sphingomonadales;f__Erythrobacteraceae;g__Altererythrobacter;s__Altererythrobacter_sp._Root672	0.000953957	0.001428458	0.001496172	0.002113791	0.001495089	0.00245183	0.000814907	0.001362594	0.001145248
d__Bacteria;p__Pseudomonadota;c__Alphaproteobacteria;o__Sphingomonadales;f__Sphingomonadaceae;g__Sphingopyxis;s__Sphingopyxis_panaciterrulae	0.001090954	0.000900806	0.001137832	0.00102178	0.001336388	0.000865906	0.00072933	0.001209341	0.001098992
d__Bacteria;p__Actinomycetota;c__Actinomycetes;o__Micrococcales;f__Microbacteriaceae;g__Protaetiibacter;s__Protaetiibacter_mangrovi	0.000732416	0.001047623	0.000473338	0.000805451	0.001277769	0.001651456	0.000567636	0.000969152	0.001088478
d__Bacteria;p__Pseudomonadota;c__Betaproteobacteria;o__Burkholderiales;f__Sphaerotilaceae;g__Sphaerotilus;s__Sphaerotilus_hippei	0.000682804	0.000414237	0.000912883	0.001178379	0.003465337	0.000125138	0.001047281	0.000874132	0.001073339
d__Bacteria;p__Pseudomonadota;c__Alphaproteobacteria;o__Hyphomicrobiales;f__Rhizobiaceae;g__Rhizobium;s__Rhizobium_unclassified	0.001211959	0.000845565	0.00149531	0.000355868	0.000694766	0.000259681	0.000471992	0.001431276	0.001057726
d__Bacteria;p__Actinomycetota;c__Actinomycetes;o__Propionibacteriales;f__Nocardioidaceae;g__Aeromicrobium;s__Aeromicrobium_sp.	0.001397183	0.00058421	0.000764525	0.000200146	0.00086528	0.000751136	0.000490072	0.000771849	0.001048935
d__Bacteria;p__Actinomycetota;c__Actinomycetes;o__Propionibacteriales;f__Nocardioidaceae;g__Nocardioides;s__Nocardioides_acrostichi	0.002120126	0.000944753	0.001311061	0.001219141	0.000727049	0.000886681	0.002059957	0.000782862	0.001033824
d__Bacteria;p__Actinomycetota;c__Actinomycetes;o__Micrococcales;f__Microbacteriaceae;g__Protaetiibacter;s__Protaetiibacter_sp._SSC-01	0.000715102	0.001033344	0.000447746	0.000742636	0.001221113	0.001608179	0.000554461	0.000933364	0.001026382
d__Bacteria;p__Pseudomonadota;c__Gammaproteobacteria;o__Lysobacterales;f__Rhodanobacteraceae;g__Frateuria;s__Frateuria_edaphi	0.001198522	0.001441511	0.000815038	0.001973012	0.000864823	0.003444301	0.000617312	0.000914776	0.001006667
d__Bacteria;p__Pseudomonadota;c__Betaproteobacteria;o__Nitrosomonadales;f__Methylophilaceae;g__Methylovorus;s__Methylovorus_sp._MM2	0.00089723	0.000819056	0.001000525	0.000263267	0.000727046	0.000255679	0.001213136	0.001001023	0.000997587
d__Bacteria;p__Candidatus_Saccharibacteria;c__Candidatus_Saccharibacteria_unclassified;o__Candidatus_Saccharibacteria_unclassified;f__Candidatus_Saccharibacteria_unclassified;g__Candidatus_Saccharibacteria_unclassified;s__Candidatus_Saccharibacteria_bacterium_CG_4_10_14_0_2_um_filter_52_9	0.00115396	0.001419572	0.001493486	0.000740145	0.000103268	0.000652297	0.000877151	0.000829291	0.00099433
d__Bacteria;p__Pseudomonadota;c__Alphaproteobacteria;o__Sphingomonadales;f__Sphingomonadaceae;g__Novosphingobium;s__Novosphingobium_album_(ex_Hu_et_al._2023)	0.000644582	0.000798993	0.000727741	0.000625276	0.000635042	0.000437765	0.001066059	0.000872341	0.00099227
d__Bacteria;p__Pseudomonadota;c__Alphaproteobacteria;o__Sphingomonadales;f__Erythrobacteraceae;g__Croceibacterium;s__Croceibacterium_selenioxidans	0.000755666	0.00119521	0.001328937	0.00187592	0.001260772	0.002335666	0.000656463	0.001265153	0.000989148
d__Bacteria;p__Pseudomonadota;c__Gammaproteobacteria;o__Lysobacterales;f__Rhodanobacteraceae;g__Frateuria;s__Frateuria_sp._STR12	0.001096259	0.001346865	0.000711272	0.001881273	0.000762362	0.002985982	0.00057454	0.000846813	0.000985033
d__Bacteria;p__Pseudomonadota;c__Alphaproteobacteria;o__Sphingomonadales;f__Sphingomonadaceae;g__Sphingomonas;s__uncultured_Sphingomonas_sp.	0.00107793	0.00119959	0.001002135	0.001233738	0.001455021	0.001375634	0.001159992	0.000961239	0.000979019
d__Bacteria;p__Pseudomonadota;c__Betaproteobacteria;o__Nitrosomonadales;f__Methylophilaceae;g__Methylobacillus;s__Methylobacillus_flagellatus	0.000846074	0.000779945	0.000995776	0.000281735	0.00076322	0.000231134	0.001168752	0.000996272	0.00097809
d__Bacteria;p__Pseudomonadota;c__Betaproteobacteria;o__Burkholderiales;f__Alcaligenaceae;g__Castellaniella;s__Castellaniella_unclassified	0.00160466	0.001314528	0.000545916	0.001273709	0.000166651	0.0006456	0.001416405	0.000724722	0.000977955
d__Bacteria;p__Pseudomonadota;c__Gammaproteobacteria;o__Lysobacterales;f__Rhodanobacteraceae;g__Frateuria;s__Frateuria_flava	0.001106063	0.00139393	0.000756659	0.001912036	0.000796418	0.003258043	0.000580642	0.000868093	0.000961739
d__Bacteria;p__Actinomycetota;c__Actinomycetes;o__Micrococcales;f__Microbacteriaceae;g__Microbacterium;s__Microbacterium_sp.	0.000795595	0.000558182	0.000689422	0.00052429	0.000581243	0.000601375	0.000622973	0.000554251	0.000945189
d__Bacteria;p__Pseudomonadota;c__Alphaproteobacteria;o__Alphaproteobacteria_unclassified;f__Alphaproteobacteria_unclassified;g__Alphaproteobacteria_unclassified;s__Alphaproteobacteria_bacterium_64-11	0.001034864	0.00154702	0.000946684	0.001316492	0.00055457	0.000337262	0.001515686	0.001008444	0.000941479
d__Bacteria;p__Pseudomonadota;c__Alphaproteobacteria;o__Sphingomonadales;f__Sphingomonadaceae;g__Novosphingobium;s__Novosphingobium_album_(ex_Liu_et_al._2023)	0.000628851	0.000650458	0.000660937	0.000746926	0.001044334	0.00052656	0.000880735	0.000906206	0.000934483
d__Bacteria;p__Actinomycetota;c__Actinomycetes;o__Propionibacteriales;f__Nocardioidaceae;g__Nocardioides;s__Nocardioides_marmoriginsengisoli	0.000643573	0.000370076	0.000293888	0.000174689	0.000445138	0.000331765	0.000759323	0.000603126	0.000926314
d__Bacteria;p__Pseudomonadota;c__Gammaproteobacteria;o__Cellvibrionales;f__Cellvibrionaceae;g__Cellvibrio;s__Cellvibrio_fontiphilus	0.00016897	0.000403684	0.000256478	0.000229808	0.000121762	0.000164843	0.000474916	0.000413508	0.00092607
d__Bacteria;p__Pseudomonadota;c__Alphaproteobacteria;o__Sphingomonadales;f__Sphingomonadaceae;g__Novosphingobium;s__Novosphingobium_sp._PY1	0.000646327	0.000730473	0.000658041	0.000602814	0.00059453	0.00047221	0.001034862	0.000832307	0.000920457
d__Bacteria;p__Pseudomonadota;c__Betaproteobacteria;o__Burkholderiales;f__Burkholderiaceae;g__Burkholderia;s__Burkholderia_pseudomallei	0.000797517	0.000873006	0.001213481	0.000915246	0.000988784	0.000971461	0.000947557	0.000884809	0.000913974
d__Bacteria;p__Pseudomonadota;c__Alphaproteobacteria;o__Sphingomonadales;f__Sphingomonadaceae;g__Novosphingobium;s__Novosphingobium_mathurense	0.000672599	0.000749979	0.000675331	0.000596164	0.000573281	0.000421286	0.001026889	0.000819344	0.000913972
d__Bacteria;p__Actinomycetota;c__Actinomycetes;o__Propionibacteriales;f__Nocardioidaceae;g__Nocardioides;s__Nocardioides_sp.	0.000513131	0.00040758	0.000313715	0.000230415	0.000570598	0.000449548	0.000746693	0.000640685	0.000909353
d__Bacteria;p__Pseudomonadota;c__Alphaproteobacteria;o__Hyphomicrobiales;f__Devosiaceae;g__Youhaiella;s__Youhaiella_tibetensis	0.001163128	0.001240102	0.000719518	0.0007961	0.001321267	0.000980505	0.000775146	0.001096213	0.000902777
d__Bacteria;p__Pseudomonadota;c__Alphaproteobacteria;o__Hyphomicrobiales;f__Phyllobacteriaceae;g__Mesorhizobium;s__Mesorhizobium_sp._SP-1A	0.000882729	0.000935469	0.001024082	0.000519476	0.000641348	0.000759441	0.000537236	0.001646078	0.000896296
d__Bacteria;p__Actinomycetota;c__Actinomycetes;o__Kitasatosporales;f__Streptomycetaceae;g__Actinacidiphila;s__Actinacidiphila_cocklensis	0.00121635	0.000952863	0.000920324	0.001243743	0.000155657	0.001366585	0.001306512	0.001110137	0.00089308
d__Bacteria;p__Pseudomonadota;c__Alphaproteobacteria;o__Sphingomonadales;f__Sphingomonadaceae;g__Novosphingobium;s__Novosphingobium_sp._PP1Y	0.000636557	0.000755947	0.000657472	0.000590637	0.000596809	0.00041431	0.001031597	0.000817167	0.000889747
d__Bacteria;p__Pseudomonadota;c__Gammaproteobacteria;o__Lysobacterales;f__Rhodanobacteraceae;g__Rhodanobacter;s__Rhodanobacter_sp._115	0.001688183	0.000928648	0.001136974	0.002024294	0.000294428	0.00064395	0.000784272	0.000878032	0.000874893
d__Bacteria;p__Pseudomonadota;c__Alphaproteobacteria;o__Sphingomonadales;f__Erythrobacteraceae;g__Croceibacterium;s__Croceibacterium_aestuarii	0.001200326	0.001468076	0.001432545	0.001594132	0.001112555	0.001199291	0.000961077	0.001019346	0.000872134
d__Bacteria;p__Pseudomonadota;c__Alphaproteobacteria;o__Sphingomonadales;f__Sphingomonadaceae;g__Sphingomonas;s__Sphingomonas_unclassified	0.000925069	0.001085428	0.000886271	0.001074211	0.001221461	0.001275715	0.000906278	0.000958661	0.00086105
d__Archaea;p__Nitrososphaerota;c__Nitrososphaerota_unclassified;o__Nitrososphaerota_unclassified;f__Nitrososphaerota_unclassified;g__Nitrososphaerota_unclassified;s__Nitrososphaerota_archaeon	0.000880752	0.000537007	0.001413544	0.000553014	6.19523E-05	0.001118492	0.002829545	0.000789985	0.000854262
d__Bacteria;p__Pseudomonadota;c__Gammaproteobacteria;o__Lysobacterales;f__Rhodanobacteraceae;g__Rhodanobacter;s__Rhodanobacter_denitrificans	0.001084572	0.000797865	0.00082276	0.001148983	0.000573972	0.001227886	0.00077979	0.000807105	0.000837693
d__Bacteria;p__Bacteroidota;c__Bacteroidota_unclassified;o__Bacteroidota_unclassified;f__Bacteroidota_unclassified;g__Bacteroidota_unclassified;s__Bacteroidota_bacterium	0.000619207	0.000792353	0.000811864	0.000731485	0.000192465	0.000513815	0.000953687	0.000857268	0.000832866
d__Bacteria;p__Pseudomonadota;c__Alphaproteobacteria;o__Hyphomicrobiales;f__Nitrobacteraceae;g__Bradyrhizobium;s__Bradyrhizobium_sp.	0.000639294	0.000629118	0.000975894	0.000613804	0.000964538	0.000618018	0.000560138	0.001014982	0.000804379
d__Viruses;p__Uroviricota;c__Caudoviricetes;o__Caudoviricetes_unclassified;f__Caudoviricetes_unclassified;g__Caudoviricetes_unclassified;s__Caudoviricetes_sp.	0.001403732	0.001053934	0.001307475	0.001418692	0.000954273	0.000662338	0.00133881	0.000607928	0.000803952
d__Bacteria;p__Bacteroidota;c__Chitinophagia;o__Chitinophagales;f__Chitinophagaceae;g__Arachidicoccus;s__Arachidicoccus_terrestris	0.000633752	0.000817141	0.000733028	0.000493752	3.63331E-05	0.000337226	0.0007825	0.000828418	0.000803266
d__Bacteria;p__Pseudomonadota;c__Gammaproteobacteria;o__Lysobacterales;f__Rhodanobacteraceae;g__Rhodanobacter;s__Rhodanobacter_sp._KK11	0.00099417	0.000716546	0.000770078	0.001044274	0.000527165	0.001010655	0.00072961	0.000744184	0.000778037
d__Bacteria;p__Pseudomonadota;c__Alphaproteobacteria;o__Sphingomonadales;f__Sphingomonadaceae;g__Novosphingobium;s__Novosphingobium_sp._PC22D	0.000518722	0.000389648	0.000330714	0.000378074	0.000413839	0.000286674	0.000459238	0.000384353	0.000771719
d__Bacteria;p__Pseudomonadota;c__Alphaproteobacteria;o__Hyphomicrobiales;f__Devosiaceae;g__Devosia;s__Devosia_sp.	0.000921586	0.001141409	0.000597121	0.000714888	0.001083997	0.000709622	0.000700993	0.000933385	0.000768037
d__Bacteria;p__Pseudomonadota;c__Gammaproteobacteria;o__Enterobacterales;f__Enterobacteriaceae;g__Escherichia;s__Escherichia_coli	0.000673412	0.00075109	0.000968934	0.00072506	0.000694919	0.000781936	0.000806914	0.00072046	0.000763027
d__Bacteria;p__Pseudomonadota;c__Alphaproteobacteria;o__Sphingomonadales;f__Sphingomonadaceae;g__Novosphingobium;s__Novosphingobium_naphthalenivorans	0.000533084	0.000586742	0.0005851	0.000495604	0.000548824	0.000356414	0.000870883	0.000680467	0.000762797
d__Bacteria;p__Verrucomicrobiota;c__Verrucomicrobiota_unclassified;o__Verrucomicrobiota_unclassified;f__Verrucomicrobiota_unclassified;g__Verrucomicrobiota_unclassified;s__Verrucomicrobiota_bacterium	0.000753277	0.000785391	0.000687788	0.000412425	0.000245327	0.000431195	0.001119288	0.001245107	0.000761431
d__Bacteria;p__Pseudomonadota;c__Betaproteobacteria;o__Burkholderiales;f__Comamonadaceae;g__Ramlibacter;s__Ramlibacter_sp.	0.001042326	0.001869385	0.001061999	0.001688262	0.002883344	0.000824801	0.001161262	0.001213879	0.000756886
d__Bacteria;p__Pseudomonadota;c__Gammaproteobacteria;o__Lysobacterales;f__Rhodanobacteraceae;g__Frateuria;s__Frateuria_soli	0.000841634	0.001048674	0.000604259	0.001483967	0.000591352	0.002530759	0.000467298	0.000643362	0.000747649
d__Bacteria;p__Pseudomonadota;c__Alphaproteobacteria;o__Hyphomicrobiales;f__Phyllobacteriaceae;g__Pseudaminobacter;s__Pseudaminobacter_manganicus	0.000754496	0.000819731	0.000820606	0.000504174	0.000539574	0.000738529	0.000489555	0.001449924	0.000746604
d__Bacteria;p__Pseudomonadota;c__Betaproteobacteria;o__Burkholderiales;f__Burkholderiaceae;g__Paraburkholderia;s__Paraburkholderia_sp._NMBU_R16	0.001422518	0.003259719	0.00132113	0.000179382	0.000620238	0.00075564	0.001606376	0.001151217	0.000745814
d__Bacteria;p__Pseudomonadota;c__Alphaproteobacteria;o__Caulobacterales;f__Caulobacteraceae;g__Asticcacaulis;s__Asticcacaulis_taihuensis	0.000169318	0.000492106	0.000525881	0.000281713	0.001017663	0.000284696	0.00037127	0.000396655	0.000744434
d__Bacteria;p__Pseudomonadota;c__Gammaproteobacteria;o__Cellvibrionales;f__Cellvibrionaceae;g__Cellvibrio;s__Cellvibrio_sp._PSBB023	0.000124743	0.000322115	0.00023172	0.00019413	0.000117513	0.000113892	0.000351646	0.000340327	0.000726605
d__Bacteria;p__Pseudomonadota;c__Alphaproteobacteria;o__Sphingomonadales;f__Sphingomonadaceae;g__Sphingomonas;s__Sphingomonas_daechungensis	0.000835092	0.001037709	0.000948069	0.001505734	0.001766898	0.00147831	0.001021099	0.000609139	0.000725775
d__Bacteria;p__Actinomycetota;c__Actinomycetes;o__Kitasatosporales;f__Streptomycetaceae;g__Actinacidiphila;s__Actinacidiphila_paucisporea	0.000930896	0.000784998	0.000807374	0.001038847	0.000194373	0.001021833	0.001026775	0.000917315	0.000722155
d__Bacteria;p__Chloroflexota;c__Anaerolineae;o__Anaerolineales;f__Anaerolineales_unclassified;g__Anaerolineales_unclassified;s__Anaerolineales_bacterium	0.000798216	0.001199461	0.000515602	0.000948694	0.000568035	0.000692477	0.000562022	0.000612632	0.000719115
d__Bacteria;p__Pseudomonadota;c__Alphaproteobacteria;o__Hyphomicrobiales;f__Rhizobiaceae;g__Shinella;s__Shinella_zoogloeoides	0.000797941	0.001100824	0.001044564	0.000597763	0.001120859	0.000234366	0.000476445	0.000937825	0.000715394
d__Bacteria;p__Pseudomonadota;c__Betaproteobacteria;o__Burkholderiales;f__Sphaerotilaceae;g__Leptothrix;s__Leptothrix_discophora	0.000447894	0.000263746	0.000599365	0.000725693	0.002248345	8.86838E-05	0.000682635	0.000561116	0.000714581
d__Bacteria;p__Bacteroidota;c__Chitinophagia;o__Chitinophagales;f__Chitinophagaceae;g__Panacibacter;s__Panacibacter_ginsenosidivorans	0.000719457	0.000549849	0.000723588	0.000737718	8.93994E-05	0.00033753	0.001044766	0.000757343	0.00070726
d__Bacteria;p__Pseudomonadota;c__Alphaproteobacteria;o__Hyphomicrobiales;f__Rhizobiaceae;g__Agrobacterium;s__Agrobacterium_sp._YIC_4121	0.000856328	0.000154895	0.00118989	0.000727608	0.001336723	0.000361094	0.000468691	0.000839389	0.000702859
d__Bacteria;p__Actinomycetota;c__Actinomycetes;o__Micrococcales;f__Microbacteriaceae;g__Microbacteriaceae_unclassified;s__Microbacteriaceae_bacterium	0.000473498	0.000688483	0.000337591	0.000518953	0.000861309	0.001095533	0.000377663	0.00061984	0.00070191
d__Bacteria;p__Pseudomonadota;c__Alphaproteobacteria;o__Sphingomonadales;f__Sphingomonadaceae;g__Novosphingobium;s__Novosphingobium_chloroacetimidivorans	0.000502019	0.000534914	0.000656879	0.000502663	0.000888185	0.000305567	0.000641574	0.000677829	0.000701124
d__Bacteria;p__Pseudomonadota;c__Gammaproteobacteria;o__Lysobacterales;f__Rhodanobacteraceae;g__Rhodanobacter;s__Rhodanobacter_thiooxydans	0.000941635	0.000669342	0.000711701	0.000992632	0.000480698	0.001033565	0.000651548	0.000702749	0.000696846
d__Bacteria;p__Pseudomonadota;c__Gammaproteobacteria;o__Lysobacterales;f__Lysobacteraceae;g__Vulcaniibacterium;s__Vulcaniibacterium_thermophilum	0.00154201	0.000730661	0.000835635	0.000883716	0.0005602	0.000680839	0.001263686	0.000613894	0.000696036
d__Bacteria;p__Bacteroidota;c__Chitinophagia;o__Chitinophagales;f__Chitinophagaceae;g__Flavisolibacter;s__Flavisolibacter_ginsengisoli	0.000354953	0.000789275	0.000491971	0.001143061	0.00112248	0.001624013	0.000341957	0.000818513	0.000682052
d__Bacteria;p__Pseudomonadota;c__Gammaproteobacteria;o__Lysobacterales;f__Rhodanobacteraceae;g__Dyella;s__Dyella_sp._A6	0.00136382	0.000722651	0.000865792	0.001610835	0.000211405	0.000400385	0.000641436	0.000653943	0.00068156
d__Bacteria;p__Pseudomonadota;c__Betaproteobacteria;o__Burkholderiales;f__Burkholderiales_unclassified;g__Aquabacterium;s__Aquabacterium_sp.	0.000482177	0.000283558	0.00064448	0.000777531	0.002298939	0.000120137	0.000702265	0.000585695	0.000681092
d__Bacteria;p__Pseudomonadota;c__Betaproteobacteria;o__Burkholderiales;f__Comamonadaceae;g__Comamonadaceae_unclassified;s__Comamonadaceae_bacterium	0.000839316	0.001529355	0.00082597	0.001397793	0.00265374	0.000700417	0.000965075	0.001033043	0.000678107
d__Bacteria;p__Pseudomonadota;c__Alphaproteobacteria;o__Sphingomonadales;f__Sphingomonadaceae;g__Sphingobium;s__Sphingobium_sp.	0.000536355	0.000609017	0.000607204	0.000557907	0.000862732	0.000380457	0.000655496	0.000661768	0.000669442
d__Bacteria;p__Pseudomonadota;c__Alphaproteobacteria;o__Sphingomonadales;f__Sphingomonadaceae;g__Novosphingobium;s__Novosphingobium_beihaiensis	0.000439118	0.000517945	0.000492547	0.000456802	0.000530899	0.000325682	0.000721068	0.000632536	0.000661994
d__Bacteria;p__Pseudomonadota;c__Betaproteobacteria;o__Burkholderiales;f__Alcaligenaceae;g__Castellaniella;s__Castellaniella_sp.	0.001128479	0.000937188	0.000330621	0.000879694	0.000170766	0.000482379	0.000998732	0.000562889	0.000661919
d__Bacteria;p__Pseudomonadota;c__Alphaproteobacteria;o__Hyphomicrobiales;f__Nitrobacteraceae;g__Bradyrhizobium;s__Bradyrhizobium_sp._WD16	0.00136793	0.000569561	0.000788931	0.000797941	0.000343843	0.000540759	0.001324204	0.000440085	0.000653684
d__Bacteria;p__Pseudomonadota;c__Gammaproteobacteria;o__Lysobacterales;f__Lysobacteraceae;g__Luteimonas;s__Luteimonas_sp._J29	0.000191469	0.000959624	0.001060732	0.001555281	0.001156591	0.002598989	0.000169643	0.000833125	0.000639744
d__Bacteria;p__Pseudomonadota;c__Betaproteobacteria;o__Betaproteobacteria_unclassified;f__Betaproteobacteria_unclassified;g__Betaproteobacteria_unclassified;s__Betaproteobacteria_bacterium_HGW-Betaproteobacteria-1	0.000533244	0.000506672	0.000643244	0.000183976	0.000418688	0.000144616	0.00073975	0.000638029	0.00063162
d__Bacteria;p__Pseudomonadota;c__Alphaproteobacteria;o__Sphingomonadales;f__Sphingomonadales_unclassified;g__Sphingomonadales_unclassified;s__Sphingomonadales_bacterium	0.000521396	0.000565474	0.000726124	0.00057716	0.000795362	0.000548134	0.000555387	0.000614379	0.000626357
d__Bacteria;p__Pseudomonadota;c__Alphaproteobacteria;o__Hyphomicrobiales;f__Hyphomicrobiales_unclassified;g__Hyphomicrobiales_unclassified;s__Hyphomicrobiales_bacterium	0.000672807	0.000751643	0.000800598	0.00053021	0.000745545	0.000514996	0.000554493	0.000797007	0.000624567
d__Bacteria;p__Pseudomonadota;c__Gammaproteobacteria;o__Lysobacterales;f__Rhodanobacteraceae;g__Rhodanobacter;s__Rhodanobacter_sp._B05	0.000818746	0.000600003	0.000671723	0.000858218	0.000427922	0.000801677	0.000597525	0.000630342	0.000618523
d__Bacteria;p__Actinomycetota;c__Actinomycetes;o__Micrococcales;f__Microbacteriaceae;g__Protaetiibacter;s__Protaetiibacter_intestinalis	0.000400879	0.000565833	0.000263988	0.00041686	0.000692954	0.000909774	0.000307695	0.000531844	0.000618063
d__Bacteria;p__Pseudomonadota;c__Alphaproteobacteria;o__Sphingomonadales;f__Sphingomonadaceae;g__Sphingobium;s__Sphingobium_unclassified	0.000524348	0.000550384	0.000605086	0.000450069	0.000508462	0.000409539	0.000572831	0.000548698	0.00061431
d__Bacteria;p__Pseudomonadota;c__Gammaproteobacteria;o__Cellvibrionales;f__Cellvibrionaceae;g__Cellvibrio;s__Cellvibrio_zantedeschiae	0.000118511	0.000314784	0.000235192	0.000187895	6.8126E-05	0.000100758	0.000316896	0.000297032	0.000613592
d__Bacteria;p__Actinomycetota;c__Actinomycetes;o__Propionibacteriales;f__Nocardioidaceae;g__Nocardioides;s__Nocardioides_unclassified	0.000338019	0.000270876	0.000205295	0.000126733	0.000371344	0.000265537	0.000489691	0.000450896	0.000606033
d__Bacteria;p__Pseudomonadota;c__Betaproteobacteria;o__Nitrosomonadales;f__Methylophilaceae;g__Pseudomethylobacillus;s__Pseudomethylobacillus_aquaticus	0.00049245	0.000505001	0.000562731	0.000157195	0.000455388	0.000137282	0.000723594	0.000593051	0.000597767
d__Bacteria;p__Myxococcota;c__Myxococcota_unclassified;o__Haliangiales;f__Kofleriaceae;g__Kofleriaceae_unclassified;s__Kofleriaceae_bacterium	0.000743788	0.00073883	0.00055942	0.000431689	0.000106464	0.000448269	0.00073037	0.000412864	0.000591362
d__Bacteria;p__Pseudomonadota;c__Alphaproteobacteria;o__Sphingomonadales;f__Erythrobacteraceae;g__Croceibacterium;s__Croceibacterium_salegens	0.000764919	0.000983684	0.001022968	0.001079898	0.000762639	0.000783084	0.000720899	0.000717698	0.000591158
d__Bacteria;p__Pseudomonadota;c__Gammaproteobacteria;o__Lysobacterales;f__Lysobacteraceae;g__Lysobacter;s__Lysobacter_unclassified	0.000400807	0.001008369	0.000385771	0.000749554	0.001492094	0.001103446	0.00052816	0.000424399	0.000585356
d__Bacteria;p__Pseudomonadota;c__Alphaproteobacteria;o__Sphingomonadales;f__Sphingomonadaceae;g__Novosphingobium;s__Novosphingobium_indicum	0.000393201	0.000433139	0.000412567	0.000401037	0.000408083	0.00027069	0.00060112	0.000527617	0.000585013
d__Bacteria;p__Pseudomonadota;c__Alphaproteobacteria;o__Sphingomonadales;f__Erythrobacteraceae;g__Croceicoccus;s__Croceicoccus_bisphenolivorans	0.000419749	0.000476791	0.000527479	0.000429132	0.000763511	0.000260917	0.000580537	0.000544919	0.000584894
d__Bacteria;p__Pseudomonadota;c__Alphaproteobacteria;o__Hyphomicrobiales;f__Devosiaceae;g__Devosia;s__Devosia_sp._67-54	0.000647435	0.000835079	0.000313489	0.000589359	0.000786295	0.000265634	0.000502832	0.000630038	0.0005713
d__Bacteria;p__Pseudomonadota;c__Betaproteobacteria;o__Burkholderiales;f__Burkholderiales_unclassified;g__Burkholderiales_unclassified;s__Burkholderiales_bacterium	0.000627117	0.000445442	0.000527771	0.000607684	0.001331689	0.000431442	0.000824786	0.000484613	0.000570904
d__Bacteria;p__Bacteroidota;c__Chitinophagia;o__Chitinophagales;f__Chitinophagaceae;g__Ginsengibacter;s__Ginsengibacter_hankyongi	0.000687668	0.000703723	0.000721736	0.000771116	9.49206E-05	0.000437567	0.00071366	0.000904506	0.000570109
d__Bacteria;p__Pseudomonadota;c__Betaproteobacteria;o__Burkholderiales;f__Sphaerotilaceae;g__Ideonella;s__Ideonella_sp.	0.000367092	0.000246796	0.000457234	0.00060671	0.00179113	9.46594E-05	0.000520242	0.000436288	0.000568473
d__Bacteria;p__Pseudomonadota;c__Alphaproteobacteria;o__Hyphomicrobiales;f__Rhizobiaceae;g__Shinella;s__Shinella_unclassified	0.000650373	0.000858822	0.000912154	0.000484402	0.000863897	0.000194562	0.000359042	0.000733146	0.000564583
d__Bacteria;p__Pseudomonadota;c__Betaproteobacteria;o__Betaproteobacteria_unclassified;f__Betaproteobacteria_unclassified;g__Betaproteobacteria_unclassified;s__Betaproteobacteria_bacterium_HGW-Betaproteobacteria-8	0.000481122	0.000437378	0.000564308	0.000154752	0.00041261	0.000127088	0.000672016	0.000549128	0.000563457
d__Bacteria;p__Actinomycetota;c__Actinomycetes;o__Kitasatosporales;f__Streptomycetaceae;g__Streptomyces;s__Streptomyces_sp._NBC_01477	0.00069586	0.000543364	0.000554853	0.000804855	6.92376E-05	0.00079991	0.000765767	0.0006895	0.000547556
d__Bacteria;p__Pseudomonadota;c__Alphaproteobacteria;o__Sphingomonadales;f__Sphingomonadaceae;g__Novosphingobium;s__Novosphingobium_sp._TH158	0.000290168	0.000353773	0.000397912	0.000405006	0.000766726	0.000301747	0.000409719	0.000520999	0.000533934
d__Bacteria;p__Gemmatimonadota;c__Gemmatimonadia;o__Gemmatimonadales;f__Gemmatimonadaceae;g__Gemmatirosa;s__Gemmatirosa_kalamazoonensis	0.00083008	0.000573863	0.00054975	0.000811111	0.000773334	0.000825672	0.000916509	0.000294245	0.000532511
d__Bacteria;p__Pseudomonadota;c__Gammaproteobacteria;o__Lysobacterales;f__Rhodanobacteraceae;g__Rhodanobacter;s__Rhodanobacter_sp._T12-5	0.00073296	0.000532178	0.000563139	0.000799427	0.000462481	0.000912088	0.000472002	0.000566095	0.000524619
d__Bacteria;p__Pseudomonadota;c__Betaproteobacteria;o__Nitrosomonadales;f__Methylophilaceae;g__Methyloradius;s__Methyloradius_palustris	0.000460966	0.000431107	0.000513639	0.00014075	0.000366993	0.000121431	0.000622604	0.000519313	0.000524388
d__Bacteria;p__Pseudomonadota;c__Betaproteobacteria;o__Burkholderiales;f__Sphaerotilaceae;g__Sphaerotilus;s__Sphaerotilus_mobilis	0.000322787	0.00019765	0.000426638	0.000522569	0.001613241	6.77227E-05	0.000468215	0.00039381	0.000510331
d__Bacteria;p__Actinomycetota;c__Actinomycetes;o__Propionibacteriales;f__Nocardioidaceae;g__Aeromicrobium;s__Aeromicrobium_terrae	0.000346503	0.000162206	0.000148727	6.70285E-05	0.000202209	0.000263489	0.000329236	0.00027997	0.000508868
d__Bacteria;p__Pseudomonadota;c__Gammaproteobacteria;o__Cellvibrionales;f__Cellvibrionaceae;g__Cellvibrio;s__Cellvibrio_sp._KY-YJ-3	0.000104836	0.000225968	0.000173451	0.000120035	7.67056E-05	9.44787E-05	0.000272443	0.000232823	0.000507684
d__Bacteria;p__Bacteroidota;c__Flavobacteriia;o__Flavobacteriales;f__Crocinitomicaceae;g__Fluviicola;s__Candidatus_Fluviicola_riflensis	0.0001296	0.000545762	0.000440736	0.000306754	5.98014E-05	4.74687E-05	0.000473549	0.000355698	0.000502628
d__Bacteria;p__Candidatus_Saccharibacteria;c__Candidatus_Saccharibacteria_unclassified;o__Candidatus_Saccharibacteria_unclassified;f__Candidatus_Saccharibacteria_unclassified;g__Candidatus_Saccharibacteria_unclassified;s__Candidatus_Saccharibacteria_bacterium_oral_taxon_955	0.00118341	0.001407237	0.000998895	0.001029246	2.65217E-05	0.00080632	0.001646562	0.001578019	0.00049381
d__Bacteria;p__Pseudomonadota;c__Alphaproteobacteria;o__Caulobacterales;f__Caulobacteraceae;g__Asticcacaulis;s__Asticcacaulis_sp.	0.000212162	0.000390977	0.000388816	0.000282836	0.001436192	0.000343123	0.000338515	0.000489453	0.000493568
d__Bacteria;p__Pseudomonadota;c__Gammaproteobacteria;o__Lysobacterales;f__Lysobacteraceae;g__Luteimonas;s__Luteimonas_sp._J16	0.000159373	0.000731167	0.00081038	0.001192089	0.000889747	0.001972575	0.000147871	0.000675252	0.000492818
d__Bacteria;p__Bacteroidota;c__Flavobacteriia;o__Flavobacteriales;f__Flavobacteriaceae;g__Aequorivita;s__Aequorivita_soesokkakensis	8.64126E-05	0.000210682	0.000423615	0.000610352	9.9338E-05	0.001060186	2.91182E-05	0.000317891	0.000487842
d__Bacteria;p__Pseudomonadota;c__Betaproteobacteria;o__Burkholderiales;f__Sphaerotilaceae;g__Methylibium;s__Methylibium_rhizosphaerae	0.000324757	0.000196469	0.000423436	0.000506078	0.001490711	7.80686E-05	0.000463131	0.000422238	0.000486565
d__Bacteria;p__Actinomycetota;c__Actinomycetes;o__Micrococcales;f__Microbacteriaceae;g__Microbacterium;s__Microbacterium_unclassified	0.000313999	0.00022033	0.00027364	0.000218601	0.000306673	0.000361409	0.000220177	0.000274463	0.000481655
d__Bacteria;p__Pseudomonadota;c__Alphaproteobacteria;o__Hyphomicrobiales;f__Devosiaceae;g__Paradevosia;s__Paradevosia_shaoguanensis	0.000688946	0.000725943	0.000413009	0.000475792	0.000772805	0.000564711	0.000426494	0.00059564	0.000478543
d__Archaea;p__Nitrososphaerota;c__Nitrososphaeria;o__Nitrosopumilales;f__Nitrosopumilales_unclassified;g__Nitrosopumilales_unclassified;s__Nitrosopumilales_archaeon	0.00035411	0.000285617	0.000644863	0.00028374	2.38407E-05	0.000824726	0.001838735	0.000376852	0.000477644
d__Bacteria;p__Pseudomonadota;c__Gammaproteobacteria;o__Lysobacterales;f__Lysobacteraceae;g__Thermomonas;s__Thermomonas_sp.	0.000452096	0.001016398	0.000380539	0.000537961	0.000700496	0.000532176	0.000494055	0.000416874	0.000471513
d__Bacteria;p__Pseudomonadota;c__Betaproteobacteria;o__Nitrosomonadales;f__Methylophilaceae;g__Methylobacillus;s__Methylobacillus_sp._MM3	0.000400114	0.00034721	0.000483973	0.000187152	0.000384412	0.000118447	0.000497427	0.000440715	0.000470096
d__Bacteria;p__Bacillota;c__Bacilli;o__Bacillales;f__Bacillaceae;g__Bacillus;s__Bacillus_sp._SRB_336	0.000738735	0.000480884	0.000518771	0.000733449	0.000360879	0.000868391	0.000469325	0.000516538	0.0004681
d__Bacteria;p__Actinomycetota;c__Actinomycetes;o__Micrococcales;f__Microbacteriaceae;g__Leifsonia;s__Leifsonia_xyli	0.000318972	0.000483045	0.000227015	0.000341373	0.000576499	0.000720967	0.000271279	0.000435643	0.000465418
d__Bacteria;p__Pseudomonadota;c__Gammaproteobacteria;o__Cellvibrionales;f__Cellvibrionaceae;g__Cellvibrio;s__Cellvibrio_sp._BR	7.67916E-05	0.000207781	0.000162217	0.000120692	6.51718E-05	7.65918E-05	0.000251368	0.000208131	0.000462964
d__Bacteria;p__Pseudomonadota;c__Alphaproteobacteria;o__Sphingomonadales;f__Sphingomonadales_unclassified;g__Sphingomonadales_unclassified;s__Sphingomonadales_bacterium_12-68-11	0.000373528	0.00054926	0.000642279	0.000827013	0.000640345	0.000994504	0.00030769	0.000585657	0.000456483
d__Bacteria;p__Actinomycetota;c__Actinomycetes;o__Kitasatosporales;f__Streptomycetaceae;g__Streptomyces;s__Streptomyces_caniscabiei	0.000658333	0.000767094	0.000791364	0.000446902	6.4008E-05	0.000386818	0.000611833	0.000529336	0.000456431
d__Bacteria;p__Pseudomonadota;c__Betaproteobacteria;o__Burkholderiales;f__Comamonadaceae;g__Ramlibacter;s__Ramlibacter_cellulosilyticus	0.000625247	0.001107347	0.000566977	0.001015956	0.001876572	0.000469343	0.000651363	0.00070211	0.000456286
d__Bacteria;p__Pseudomonadota;c__Betaproteobacteria;o__Nitrosomonadales;f__Methylophilaceae;g__Methylovorus;s__Methylovorus_unclassified	0.000336294	0.000341025	0.000476691	0.000115468	0.00031105	0.000109369	0.000488244	0.000438287	0.000456078
d__Bacteria;p__Pseudomonadota;c__Betaproteobacteria;o__Nitrosomonadales;f__Methylophilaceae;g__Methylotenera;s__Methylotenera_sp.	0.000399748	0.000348999	0.00048223	0.000125667	0.000342155	0.000124289	0.000501914	0.000441971	0.00045525
d__Bacteria;p__Pseudomonadota;c__Alphaproteobacteria;o__Sphingomonadales;f__Sphingosinicellaceae;g__Sphingosinicella;s__Sphingosinicella_sp._CPCC_101087	0.00038398	0.0004079	0.000320698	0.000656131	0.000596528	0.000800323	0.00071475	0.000233199	0.000451891
d__Bacteria;p__Pseudomonadota;c__Alphaproteobacteria;o__Sphingomonadales;f__Sphingomonadaceae;g__Sphingomonas;s__Sphingomonas_sinipercae	0.000481383	0.000528609	0.000591239	0.000748462	0.000716223	0.000643174	0.000749149	0.000326821	0.000448255
d__Bacteria;p__Pseudomonadota;c__Betaproteobacteria;o__Burkholderiales;f__Sphaerotilaceae;g__Sphaerotilus;s__Sphaerotilus_natans	0.000279591	0.000161455	0.000340077	0.000474829	0.001425004	5.52295E-05	0.000387502	0.000328967	0.000442701
d__Bacteria;p__Pseudomonadota;c__Alphaproteobacteria;o__Sphingomonadales;f__Sphingomonadaceae;g__Sphingomonas;s__Sphingomonas_bacterium	0.000458011	0.000544212	0.000416608	0.00047839	0.000550617	0.000485239	0.000399048	0.000475603	0.000439058
d__Bacteria;p__Pseudomonadota;c__Betaproteobacteria;o__Burkholderiales;f__Sphaerotilaceae;g__Sphaerotilus;s__Sphaerotilus_montanus	0.000281524	0.000174743	0.000341336	0.000457563	0.001457385	5.97921E-05	0.000410227	0.000347723	0.0004356
d__Bacteria;p__Pseudomonadota;c__Betaproteobacteria;o__Nitrosomonadales;f__Methylophilaceae;g__Methylovorus;s__Methylovorus_mays	0.000372423	0.000327238	0.000457482	0.000116155	0.00032172	0.000102495	0.000531429	0.000414158	0.000429016
d__Bacteria;p__Bacteroidota;c__Chitinophagia;o__Chitinophagales;f__Chitinophagaceae;g__Ilyomonas;s__Ilyomonas_limi	0.000378169	0.000363281	0.000404622	0.000453754	0.000106701	0.000331996	0.000522737	0.000536449	0.000424517
d__Bacteria;p__Acidobacteriota;c__Acidobacteriota_unclassified;o__Acidobacteriota_unclassified;f__Acidobacteriota_unclassified;g__Acidobacteriota_unclassified;s__Acidobacteria_bacterium_RIFCSPLOWO2_02_FULL_67_36	0.000460729	0.000398447	0.000603033	0.000205039	0.000236311	0.000381232	0.00068173	0.000401245	0.000424222
d__Bacteria;p__Pseudomonadota;c__Alphaproteobacteria;o__Hyphomicrobiales;f__Nitrobacteraceae;g__Bradyrhizobium;s__Bradyrhizobium_unclassified	0.00033672	0.000330054	0.000689711	0.000362979	0.000715354	0.000282654	0.000297554	0.00058441	0.000423819
d__Bacteria;p__Pseudomonadota;c__Betaproteobacteria;o__Nitrosomonadales;f__Methylophilaceae;g__Candidatus_Methylopumilus;s__Candidatus_Methylopumilus_turicensis	0.000775662	0.000367853	0.000516727	0.000390315	0.000308407	0.000277742	0.000774498	0.000339995	0.000423705
d__Bacteria;p__Pseudomonadota;c__Alphaproteobacteria;o__Sphingomonadales;f__Sphingomonadaceae;g__Novosphingobium;s__Novosphingobium_arvoryzae	0.000199966	0.000252744	0.000297502	0.000315631	0.000626367	0.00027718	0.000295451	0.000424519	0.000419541
d__Bacteria;p__Pseudomonadota;c__Alphaproteobacteria;o__Sphingomonadales;f__Sphingomonadaceae;g__Hephaestia;s__Hephaestia_sp._MAHUQ-44	0.000615285	0.000704866	0.000291578	0.000456852	0.000528995	0.000663312	0.000269641	0.000582545	0.000418852
d__Bacteria;p__Pseudomonadota;c__Alphaproteobacteria;o__Sphingomonadales;f__Sphingomonadaceae;g__Sphingopyxis;s__Sphingopyxis_terrae	0.000364522	0.000349145	0.000530891	0.000396587	0.000567643	0.000451908	0.000307279	0.000429278	0.000413114
d__Bacteria;p__Pseudomonadota;c__Betaproteobacteria;o__Nitrosomonadales;f__Methylophilaceae;g__Methylovorus;s__Methylovorus_menthalis	0.000336763	0.000319222	0.000407446	0.000111857	0.000285298	0.000101416	0.000462597	0.000410702	0.000412581
d__Bacteria;p__Actinomycetota;c__Actinomycetes;o__Kitasatosporales;f__Streptomycetaceae;g__Streptomyces;s__Streptomyces_lividans	0.000396709	0.000399041	0.000596001	0.000340942	0.000319652	0.000431791	0.00052503	0.000442959	0.000409479
d__Bacteria;p__Pseudomonadota;c__Alphaproteobacteria;o__Sphingomonadales;f__Sphingomonadaceae;g__Sphingopyxis;s__Sphingopyxis_sp._113P3	0.000358132	0.00032717	0.000422811	0.000349977	0.000464352	0.000305279	0.000276652	0.000411699	0.000396535
d__Bacteria;p__Pseudomonadota;c__Gammaproteobacteria;o__Lysobacterales;f__Lysobacteraceae;g__Lysobacter;s__Lysobacter_sp._CFH_32150	0.000211512	0.000720591	0.000206647	0.000548793	0.001237164	0.000800135	0.000320442	0.000213423	0.000391017
d__Bacteria;p__Pseudomonadota;c__Betaproteobacteria;o__Burkholderiales;f__Comamonadaceae;g__Ramlibacter;s__Ramlibacter_ginsenosidimutans	0.000509498	0.000959137	0.000508005	0.000901795	0.001609093	0.000418841	0.000613686	0.000654157	0.000390163
d__Bacteria;p__Pseudomonadota;c__Alphaproteobacteria;o__Hyphomicrobiales;f__Phyllobacteriaceae;g__Mesorhizobium;s__Mesorhizobium_koreense	0.000351746	0.000394534	0.000379407	0.000249759	0.000258272	0.000305666	0.000241064	0.000702564	0.000384562
d__Bacteria;p__Pseudomonadota;c__Betaproteobacteria;o__Nitrosomonadales;f__Methylophilaceae;g__Methylobacillus;s__Methylobacillus_caricis	0.000323685	0.000310904	0.000396346	0.000105345	0.000263173	0.000101531	0.000460806	0.00038209	0.000383643
d__Bacteria;p__Pseudomonadota;c__Alphaproteobacteria;o__Caulobacterales;f__Caulobacteraceae;g__Caulobacter;s__Caulobacter_sp._CCUG_60055	0.000285753	0.000560735	0.000344783	0.000373193	0.001778702	0.000145348	0.000340053	0.000626736	0.000380631
d__Bacteria;p__Pseudomonadota;c__Alphaproteobacteria;o__Hyphomicrobiales;f__Rhizobiaceae;g__Rhizobium;s__Rhizobium_etli	0.000340998	0.000347656	0.00055939	0.000278597	0.000350542	0.000234213	0.000293511	0.000375789	0.000380379
d__Bacteria;p__Pseudomonadota;c__Betaproteobacteria;o__Betaproteobacteria_unclassified;f__Betaproteobacteria_unclassified;g__Betaproteobacteria_unclassified;s__Betaproteobacteria_bacterium_HGW-Betaproteobacteria-2	0.000292145	0.000274511	0.000391407	0.000101528	0.00023416	7.93666E-05	0.00042688	0.000364752	0.000379815
d__Bacteria;p__Pseudomonadota;c__Alphaproteobacteria;o__Sphingomonadales;f__Sphingosinicellaceae;g__Sphingosinicella;s__Sphingosinicella_terrae	0.000332058	0.000362224	0.000282984	0.000513412	0.000496627	0.000693943	0.000588872	0.000183058	0.000379057
d__Bacteria;p__Pseudomonadota;c__Alphaproteobacteria;o__Hyphomicrobiales;f__Rhizobiaceae;g__Rhizobiaceae_unclassified;s__Rhizobiaceae_bacterium	0.00039939	0.000470728	0.000418446	0.000275154	0.000451345	0.000251031	0.0003045	0.000537055	0.000372843
d__Bacteria;p__Pseudomonadota;c__Alphaproteobacteria;o__Sphingomonadales;f__Sphingomonadaceae;g__Sphingobium;s__Sphingobium_sp._66-54	0.000377576	0.000342641	0.000430716	0.000372605	0.000293744	0.000280926	0.000348683	0.000380558	0.000366821
d__Bacteria;p__Pseudomonadota;c__Gammaproteobacteria;o__Lysobacterales;f__Rhodanobacteraceae;g__Rhodanobacter;s__Rhodanobacter_sp._Soil772	0.000487271	0.000375912	0.000367437	0.000507993	0.000298436	0.000549582	0.000335232	0.000369918	0.00036431
d__Bacteria;p__Pseudomonadota;c__Alphaproteobacteria;o__Sphingomonadales;f__Erythrobacteraceae;g__Altererythrobacter;s__Altererythrobacter_sp._B11	0.000391495	0.000475824	0.000511598	0.000602211	0.000449393	0.000601917	0.000352347	0.000451129	0.000361524
d__Bacteria;p__Pseudomonadota;c__Alphaproteobacteria;o__Sphingomonadales;f__Sphingomonadaceae;g__Novosphingobium;s__Novosphingobium_sp._PhB165	0.000265388	0.000292886	0.000318491	0.00030963	0.000342209	0.000195803	0.000375246	0.000355065	0.000359896
d__Bacteria;p__Pseudomonadota;c__Gammaproteobacteria;o__Lysobacterales;f__Lysobacteraceae;g__Lysobacter;s__Lysobacter_telluris	0.0003021	0.000664505	0.00026398	0.000411792	0.000811372	0.000462893	0.00041022	0.000296085	0.000353276
d__Bacteria;p__Pseudomonadota;c__Alphaproteobacteria;o__Sphingomonadales;f__Sphingomonadaceae;g__Novosphingobium;s__Novosphingobium_sp._9U	0.000250294	0.000284413	0.000351139	0.000285387	0.000413916	0.000202176	0.00029361	0.000351203	0.000349543
d__Bacteria;p__Pseudomonadota;c__Alphaproteobacteria;o__Caulobacterales;f__Caulobacteraceae;g__Caulobacter;s__Caulobacter_sp._BK020	0.000150902	0.000528922	0.00114679	0.000263904	0.002919687	0.000130304	0.000127355	0.000391151	0.000348686
d__Bacteria;p__Pseudomonadota;c__Gammaproteobacteria;o__Lysobacterales;f__Rhodanobacteraceae;g__Frateuria;s__Frateuria_sp._Soil773	0.000648862	0.000419314	0.000427439	0.000760284	0.000164143	0.000450154	0.000341055	0.000367385	0.000348663
d__Bacteria;p__Pseudomonadota;c__Betaproteobacteria;o__Burkholderiales;f__Burkholderiaceae;g__Burkholderiaceae_unclassified;s__Burkholderiaceae_bacterium	0.000285372	0.000214593	0.000266412	0.000385168	0.000865761	0.000145725	0.000365297	0.000307589	0.00034647
d__Bacteria;p__Pseudomonadota;c__Alphaproteobacteria;o__Sphingomonadales;f__Sphingomonadaceae;g__Sphingopyxis;s__Sphingopyxis_sp._GC21	0.000231184	0.000254529	0.000284084	0.000232658	0.000348553	0.000159086	0.000308953	0.000315372	0.0003452
d__Bacteria;p__Pseudomonadota;c__Gammaproteobacteria;o__Cellvibrionales;f__Cellvibrionaceae;g__Cellvibrio;s__Cellvibrio_sp._QJXJ	6.64951E-05	0.000184593	0.000138384	0.00011687	5.0468E-05	4.8659E-05	0.000190605	0.000174177	0.000344976
d__Bacteria;p__Bacteroidota;c__Sphingobacteriia;o__Sphingobacteriales;f__Sphingobacteriales_unclassified;g__Sphingobacteriales_unclassified;s__Sphingobacteriales_bacterium	0.000254596	0.000424092	0.000300587	0.000319959	0.000162298	0.000243046	0.000342481	0.000332875	0.00034214
d__Bacteria;p__Pseudomonadota;c__Alphaproteobacteria;o__Sphingomonadales;f__Sphingomonadaceae;g__Sphingopyxis;s__Sphingopyxis_macrogoltabida	0.000324195	0.000305911	0.000547939	0.000285758	0.000492691	0.000331309	0.000243315	0.000381705	0.000338168
d__Bacteria;p__Pseudomonadota;c__Gammaproteobacteria;o__Enterobacterales;f__Morganellaceae;g__Proteus;s__Proteus_mirabilis	0.000376891	0.000360606	0.000560679	0.000420267	0.000443731	0.000362822	0.000409423	0.000366398	0.000337112
d__Bacteria;p__Pseudomonadota;c__Alphaproteobacteria;o__Hyphomicrobiales;f__Devosiaceae;g__Devosia;s__Devosia_sp._H5989	0.000432042	0.000453601	0.000225276	0.000277765	0.000457	0.000355698	0.000259332	0.000346535	0.000336089
d__Bacteria;p__Pseudomonadota;c__Betaproteobacteria;o__Nitrosomonadales;f__Methylophilaceae;g__Methylovorus;s__Methylovorus_glucosotrophus	0.000302623	0.000293505	0.00033923	9.82274E-05	0.000271888	7.55542E-05	0.000398455	0.000350343	0.000333272
d__Bacteria;p__Pseudomonadota;c__Alphaproteobacteria;o__Hyphomicrobiales;f__Phyllobacteriaceae;g__Mesorhizobium;s__Mesorhizobium_loti	0.000322692	0.000359096	0.000386987	0.000177971	0.000238557	0.000267084	0.000219931	0.000571889	0.000328112
d__Bacteria;p__Pseudomonadota;c__Gammaproteobacteria;o__Lysobacterales;f__Lysobacteraceae;g__Lysobacter;s__Lysobacter_sp._KIS68-7	0.000172217	0.000595951	0.000197509	0.000448061	0.001172094	0.000771442	0.000250493	0.000166123	0.000324702
d__Bacteria;p__Pseudomonadota;c__Gammaproteobacteria;o__Pseudomonadales;f__Pseudomonadaceae;g__Pseudomonas;s__Pseudomonas_sp.	0.000217928	0.000225343	0.000308452	0.000247813	0.00039628	0.000162335	0.000210796	0.000303199	0.000324386
d__Bacteria;p__Bacillota;c__Bacilli;o__Bacillales;f__Bacillaceae;g__Bacillus;s__Bacillus_sp._2_A_57_CT2	0.000369311	0.000316467	0.000411236	0.000257797	0.000292356	0.000373671	0.00040481	0.000318627	0.000324112
d__Bacteria;p__Pseudomonadota;c__Alphaproteobacteria;o__Hyphomicrobiales;f__Phyllobacteriaceae;g__Mesorhizobium;s__Mesorhizobium_sp._BE184	0.000323081	0.00037253	0.000356116	0.000188574	0.000247881	0.000300499	0.000217842	0.00059606	0.000321351
d__Bacteria;p__Pseudomonadota;c__Betaproteobacteria;o__Burkholderiales;f__Sphaerotilaceae;g__Methylibium;s__Methylibium_sp.	0.000210421	0.000145595	0.00024427	0.000366563	0.001038131	7.83372E-05	0.000303992	0.000230499	0.000319979
d__Bacteria;p__Pseudomonadota;c__Betaproteobacteria;o__Burkholderiales;f__Sphaerotilaceae;g__Sphaerotilus;s__Sphaerotilus_uruguayifluvii	0.000210259	0.000125341	0.000257661	0.000347125	0.001044301	4.41494E-05	0.000294151	0.000256035	0.000319396
d__Bacteria;p__Pseudomonadota;c__Alphaproteobacteria;o__Sphingomonadales;f__Sphingomonadaceae;g__Sphingobium;s__Sphingobium_xenophagum	0.00020824	0.00025435	0.000269844	0.000187751	0.000214197	0.000169478	0.000292044	0.000271148	0.000314595
d__Bacteria;p__Pseudomonadota;c__Alphaproteobacteria;o__Hyphomicrobiales;f__Phyllobacteriaceae;g__Mesorhizobium;s__Mesorhizobium_sp._1M-11	0.000290625	0.000335092	0.000376899	0.000186177	0.000222036	0.00027378	0.00020221	0.000552675	0.000312694
d__Bacteria;p__Pseudomonadota;c__Betaproteobacteria;o__Burkholderiales;f__Sphaerotilaceae;g__Caldimonas;s__Caldimonas_tepidiphila	0.000190426	0.000121597	0.000246066	0.000344158	0.000990738	5.27373E-05	0.000313666	0.000250545	0.000308396
d__Bacteria;p__Bacteroidota;c__Chitinophagia;o__Chitinophagales;f__Chitinophagaceae;g__Agriterribacter;s__Agriterribacter_sp.	0.00029437	0.000324353	0.000250286	0.000286959	6.58797E-05	0.00027039	0.000350399	0.000393502	0.000307928
d__Bacteria;p__Actinomycetota;c__Thermoleophilia;o__Gaiellales;f__Gaiellaceae;g__Gaiella;s__Gaiella_sp.	0.00023878	0.000164775	0.00012766	0.000106943	0.000172589	0.000256868	0.000471535	0.000174295	0.000307219
d__Bacteria;p__Pseudomonadota;c__Alphaproteobacteria;o__Hyphomicrobiales;f__Rhizobiaceae;g__Agrobacterium;s__Agrobacterium_leguminum	0.000350015	6.92611E-05	0.000512519	0.000318794	0.000542531	0.000153072	0.000217124	0.000364725	0.000304046
d__Bacteria;p__Pseudomonadota;c__Gammaproteobacteria;o__Nevskiales;f__Nevskiaceae;g__Solimonas;s__Solimonas_terrae	0.0008316	0.000331666	0.000631039	0.000319307	0.000116188	0.000193347	0.000442229	0.002958931	0.00030118
d__Bacteria;p__Pseudomonadota;c__Alphaproteobacteria;o__Hyphomicrobiales;f__Rhizobiaceae;g__Rhizobium;s__Rhizobium_leguminosarum	0.000347419	0.000258591	0.000458587	0.00014312	0.000251866	0.000116156	0.000197106	0.000423429	0.000300384
d__Bacteria;p__Pseudomonadota;c__Gammaproteobacteria;o__Lysobacterales;f__Lysobacteraceae;g__Stenotrophomonas;s__Stenotrophomonas_maltophilia	0.000342032	0.000367253	0.00029665	0.000403294	0.000414543	0.000473238	0.000320514	0.000291244	0.000300169
d__Bacteria;p__Pseudomonadota;c__Gammaproteobacteria;o__Lysobacterales;f__Rhodanobacteraceae;g__Fulvimonas;s__Fulvimonas_soli	0.000495383	0.000321088	0.000326953	0.000661269	0.000128372	0.0003892	0.000240146	0.000297462	0.00029835
d__Bacteria;p__Pseudomonadota;c__Alphaproteobacteria;o__Sphingomonadales;f__Sphingomonadaceae;g__Novosphingobium;s__Novosphingobium_flavum	0.000154442	0.000215844	0.000245029	0.000232171	0.000411815	0.000200892	0.000218598	0.000304627	0.000298324
d__Bacteria;p__Pseudomonadota;c__Gammaproteobacteria;o__Lysobacterales;f__Rhodanobacteraceae;g__Rhodanobacter;s__Rhodanobacter_sp._AS-Z3	0.000406612	0.000299257	0.000323062	0.000392534	0.000209672	0.000419975	0.0003224	0.000291814	0.000298187
d__Bacteria;p__Pseudomonadota;c__Alphaproteobacteria;o__Sphingomonadales;f__Sphingomonadaceae;g__Novosphingobium;s__Novosphingobium_sp._AP12	0.000195685	0.000226291	0.000213673	0.000192687	0.000261957	0.000149863	0.000307983	0.000290242	0.000293329
d__Bacteria;p__Pseudomonadota;c__Alphaproteobacteria;o__Sphingomonadales;f__Sphingomonadaceae;g__Sphingomonas;s__Sphingomonas_cremea	0.000285365	0.000280935	0.000302376	0.000404082	0.000409759	0.000396472	0.000457132	0.00018996	0.000291696
d__Viruses;p__Uroviricota;c__Caudoviricetes;o__Caudoviricetes_unclassified;f__Caudoviricetes_unclassified;g__Caudoviricetes_unclassified;s__uncultured_Caudovirales_phage	0.000282955	0.000293394	0.000521641	0.00018283	0.000280357	0.000141813	0.000346852	0.00030425	0.000290709
d__Bacteria;p__Gemmatimonadota;c__Gemmatimonadota_unclassified;o__Gemmatimonadota_unclassified;f__Gemmatimonadota_unclassified;g__Gemmatimonadota_unclassified;s__Gemmatimonadetes_bacterium_21-71-4	0.000379594	0.00027326	0.000248484	0.000345316	0.000345434	0.000384476	0.00044144	0.00014553	0.000290663
d__Bacteria;p__Pseudomonadota;c__Betaproteobacteria;o__Nitrosomonadales;f__Methylophilaceae;g__Methylobacillus;s__Methylobacillus_gramineus	0.000247173	0.000212273	0.000281732	8.56854E-05	0.000187178	6.07443E-05	0.000333495	0.000286028	0.000289729
d__Bacteria;p__Pseudomonadota;c__Alphaproteobacteria;o__Hyphomicrobiales;f__Xanthobacteraceae;g__Pseudolabrys;s__Pseudolabrys_taiwanensis	0.00019988	0.000209566	0.000238895	0.000304641	0.000246729	0.000225507	0.000197474	0.000245523	0.000288962
d__Bacteria;p__Bacteroidota;c__Chitinophagia;o__Chitinophagales;f__Chitinophagaceae;g__Chitinophaga;s__Chitinophaga_sp.	0.000276394	0.000306487	0.000223299	0.000241895	6.86484E-05	0.000239246	0.000328346	0.00031058	0.000288149
d__Bacteria;p__Actinomycetota;c__Actinomycetes;o__Kitasatosporales;f__Streptomycetaceae;g__Streptomyces;s__Streptomyces_sp._NEAU-Y11	0.000662667	0.00045554	0.000554513	0.000293609	0.000108026	0.00029587	0.000403332	0.000245675	0.000286431
d__Bacteria;p__Pseudomonadota;c__Alphaproteobacteria;o__Sphingomonadales;f__Sphingomonadaceae;g__Novosphingobium;s__Novosphingobium_marinum	0.00020767	0.000191909	0.000199595	0.000267887	0.00030288	0.000182576	0.000243167	0.000285792	0.000286319
d__Bacteria;p__Actinomycetota;c__Actinomycetes;o__Kitasatosporales;f__Streptomycetaceae;g__Streptomyces;s__Streptomyces_sp._HPF1205	0.000364228	0.000293818	0.000281874	0.000387306	4.85129E-05	0.000394396	0.000377331	0.000362643	0.000285378
d__Bacteria;p__Candidatus_Nomurabacteria;c__Candidatus_Nomurabacteria_unclassified;o__Candidatus_Nomurabacteria_unclassified;f__Candidatus_Nomurabacteria_unclassified;g__Candidatus_Nomurabacteria_unclassified;s__Candidatus_Nomurabacteria_bacterium	0.000361291	0.000427258	0.000426553	0.000249207	2.75895E-05	0.000211593	0.000304091	0.00028011	0.00028403
d__Bacteria;p__Pseudomonadota;c__Gammaproteobacteria;o__Moraxellales;f__Moraxellaceae;g__Moraxellaceae_unclassified;s__Moraxellaceae_bacterium	7.78966E-05	0.00014208	0.000123436	9.41921E-05	6.25335E-05	6.30065E-05	0.000164376	0.000131654	0.000283601
d__Bacteria;p__Actinomycetota;c__Actinomycetes;o__Micrococcales;f__Promicromonosporaceae;g__Isoptericola;s__Isoptericola_cucumis	0.000320405	0.000278239	0.00035859	0.00025206	0.000257938	0.00034652	0.000322969	0.000336811	0.000282566
d__Bacteria;p__Pseudomonadota;c__Alphaproteobacteria;o__Hyphomicrobiales;f__Rhizobiaceae;g__Agrobacterium;s__Agrobacterium_radiobacter	0.000339279	8.18044E-05	0.000476913	0.000284314	0.000451984	0.000156195	0.000186987	0.00035594	0.000281637
d__Bacteria;p__Pseudomonadota;c__Alphaproteobacteria;o__Sphingomonadales;f__Sphingomonadaceae;g__Novosphingobium;s__Novosphingobium_colocasiae	0.000183319	0.000226202	0.000220279	0.000196522	0.000214214	0.000139888	0.00028331	0.000262431	0.000280198
d__Bacteria;p__Pseudomonadota;c__Alphaproteobacteria;o__Caulobacterales;f__Caulobacteraceae;g__Brevundimonas;s__Brevundimonas_sp.	0.000215046	0.000411089	0.000533692	0.00022166	0.000595921	0.000190122	0.000294028	0.000396058	0.000279706
d__Bacteria;p__Pseudomonadota;c__Alphaproteobacteria;o__Sphingomonadales;f__Erythrobacteraceae;g__Tsuneonella;s__Tsuneonella_sp._CC-YZS046	0.000226251	0.00024154	0.000240548	0.000296093	0.00036828	0.000229524	0.000244543	0.000279445	0.000279487
d__Bacteria;p__Pseudomonadota;c__Alphaproteobacteria;o__Sphingomonadales;f__Erythrobacteraceae;g__Croceibacterium;s__Croceibacterium_atlanticum	0.00026575	0.00036218	0.000411489	0.000484014	0.000325549	0.00048492	0.000249093	0.000353694	0.000273392
d__Bacteria;p__Pseudomonadota;c__Alphaproteobacteria;o__Sphingomonadales;f__Sphingomonadaceae;g__Sphingobium;s__Sphingobium_xanthum	0.000276409	0.000217959	0.000325625	0.000259633	0.000224965	0.000209267	0.00022884	0.000242283	0.000272026
d__Bacteria;p__Pseudomonadota;c__Gammaproteobacteria;o__Lysobacterales;f__Lysobacteraceae;g__Luteimonas;s__Luteimonas_wenzhouensis	9.77149E-05	0.000369977	0.000371731	0.000535451	0.000427931	0.00090037	0.000100992	0.000334815	0.000269988
d__Bacteria;p__Pseudomonadota;c__Alphaproteobacteria;o__Caulobacterales;f__Caulobacteraceae;g__Caulobacter;s__Caulobacter_unclassified	0.000183309	0.000395478	0.001213575	0.000254945	0.001353714	0.00012449	0.000206852	0.000395103	0.000269826
d__Bacteria;p__Pseudomonadota;c__Alphaproteobacteria;o__Sphingomonadales;f__Sphingomonadaceae;g__Sphingopyxis;s__Sphingopyxis_granuli	0.000225066	0.000224873	0.000279807	0.000242032	0.000339233	0.000271849	0.000182869	0.000284727	0.000268458
d__Bacteria;p__Pseudomonadota;c__Alphaproteobacteria;o__Sphingomonadales;f__Sphingomonadaceae;g__Sphingomonas;s__Sphingomonas_brevis	0.000283875	0.000296464	0.000285655	0.000349892	0.000453292	0.000420838	0.000395252	0.000172651	0.000267763
d__Viruses;p__Uroviricota;c__Caudoviricetes;o__Caudoviricetes_unclassified;f__Caudoviricetes_unclassified;g__Caudoviricetes_unclassified;s__Streptomyces_phage_Satis	0.000642579	0.000443014	0.000541392	0.000264484	9.69866E-05	0.000266263	0.000370747	0.000246533	0.000266703
d__Bacteria;p__Pseudomonadota;c__Gammaproteobacteria;o__Lysobacterales;f__Rhodanobacteraceae;g__Rhodanobacter;s__Rhodanobacter_sp._SCN_68-63	0.000374695	0.000255472	0.000283114	0.00036496	0.000165843	0.000403375	0.000308988	0.000217178	0.00026662
d__Bacteria;p__Chloroflexota;c__Anaerolineae;o__Anaerolineales;f__Anaerolineaceae;g__Anaerolineaceae_unclassified;s__Anaerolineaceae_bacterium	0.000305746	0.00046938	0.000188971	0.000377097	0.000215826	0.00026801	0.000177809	0.000221105	0.000263247
d__Bacteria;p__Pseudomonadota;c__Alphaproteobacteria;o__Sphingomonadales;f__Sphingomonadaceae;g__Sphingomonas;s__Sphingomonas_caseinilyticus	0.000255361	0.000240372	0.000308072	0.000356048	0.000368944	0.000363634	0.000377071	0.000194124	0.000261535
d__Bacteria;p__Chloroflexota;c__Candidatus_Thermofonsia;o__Phototrophicales;f__Phototrophicales_unclassified;g__Phototrophicales_unclassified;s__Phototrophicales_bacterium	0.000259419	0.000448817	0.000173259	0.000370564	0.000251578	0.000310797	0.000176742	0.000203807	0.000257822
d__Bacteria;p__Pseudomonadota;c__Gammaproteobacteria;o__Lysobacterales;f__Lysobacteraceae;g__Pseudoxanthomonas;s__Pseudoxanthomonas_suwonensis	0.000161026	0.000153824	0.00010382	0.00014858	0.000253729	0.0002686	0.00023992	0.000114145	0.000257046
d__Bacteria;p__Pseudomonadota;c__Betaproteobacteria;o__Burkholderiales;f__Burkholderiales_unclassified;g__Rhizobacter;s__Rhizobacter_sp._Root1221	0.000159763	0.000129078	0.000196555	0.000246608	0.000641398	8.79948E-05	0.000250452	0.000212276	0.000256148
d__Bacteria;p__Pseudomonadota;c__Gammaproteobacteria;o__Lysobacterales;f__Rhodanobacteraceae;g__Rhodanobacter;s__Rhodanobacter_sp._OK091	0.000377759	0.000275383	0.000292408	0.000410927	0.000199601	0.000459233	0.000247694	0.000300089	0.000255859
d__Bacteria;p__Pseudomonadota;c__Betaproteobacteria;o__Burkholderiales;f__Sphaerotilaceae;g__Sphaerotilus;s__Sphaerotilus_sulfidivorans	0.000162033	9.10112E-05	0.000193277	0.000262153	0.000809948	3.2951E-05	0.00024879	0.000196313	0.00025576
d__Bacteria;p__Pseudomonadota;c__Betaproteobacteria;o__Burkholderiales;f__Sphaerotilaceae;g__Rubrivivax;s__Rubrivivax_sp.	0.000185439	0.000156718	0.000221995	0.000274168	0.000803392	6.16578E-05	0.000259514	0.000224025	0.000255622
d__Bacteria;p__Pseudomonadota;c__Gammaproteobacteria;o__Lysobacterales;f__Rhodanobacteraceae;g__Dyella;s__Dyella_sp.	0.000406265	0.000323562	0.000267484	0.000422825	0.000196282	0.000502477	0.000285028	0.000300046	0.000252669
d__Bacteria;p__Pseudomonadota;c__Betaproteobacteria;o__Burkholderiales;f__Sphaerotilaceae;g__Azohydromonas;s__Azohydromonas_caseinilytica	0.000159515	9.64474E-05	0.000217224	0.000275012	0.000779607	4.18951E-05	0.000237241	0.000209122	0.000252597
d__Bacteria;p__Pseudomonadota;c__Alphaproteobacteria;o__Hyphomicrobiales;f__Hyphomicrobiales_unclassified;g__Hyphomicrobiales_unclassified;s__Rhizobiales_bacterium_65-79	0.000269719	0.000277725	0.000261745	0.000147734	0.000187499	0.000219842	0.00016491	0.000435001	0.000251037
d__Bacteria;p__Pseudomonadota;c__Alphaproteobacteria;o__Sphingomonadales;f__Sphingomonadaceae;g__Sphingobium;s__Sphingobium_sufflavum	0.000151002	0.00017794	0.00023123	0.000191584	0.000323995	0.000118556	0.000210077	0.000250992	0.000250986
d__Bacteria;p__Candidatus_Saccharibacteria;c__Candidatus_Saccharibacteria_unclassified;o__Candidatus_Saccharibacteria_unclassified;f__Candidatus_Saccharibacteria_unclassified;g__Candidatus_Saccharibacteria_unclassified;s__Candidatus_Saccharibacteria_bacterium_RIFCSPHIGHO2_02_FULL_47_12	0.000326295	0.000359771	0.000379844	0.000210472	2.6708E-05	0.000185331	0.000232222	0.000224811	0.000250805
d__Bacteria;p__Pseudomonadota;c__Gammaproteobacteria;o__Lysobacterales;f__Rhodanobacteraceae;g__Rhodanobacter;s__Rhodanobacter_sp._C06	0.000471578	0.000267357	0.000329142	0.000551545	9.89922E-05	0.00022759	0.000230579	0.000273196	0.00025046
d__Bacteria;p__Pseudomonadota;c__Gammaproteobacteria;o__Lysobacterales;f__Lysobacteraceae;g__Pseudoxanthomonas;s__Pseudoxanthomonas_koreensis	0.000154856	8.47556E-05	6.00183E-05	0.000125086	0.00022964	0.000250651	0.000253138	8.55205E-05	0.000249472
d__Bacteria;p__Pseudomonadota;c__Betaproteobacteria;o__Burkholderiales;f__Burkholderiales_unclassified;g__Thiomonas;s__Thiomonas_sp._CB2	0.0002734	0.000281106	0.000347602	0.000249987	0.000270735	0.000302242	0.000297112	0.000245174	0.000248354
d__Bacteria;p__Pseudomonadota;c__Gammaproteobacteria;o__Lysobacterales;f__Lysobacteraceae;g__Pseudoxanthomonas;s__Pseudoxanthomonas_sangjuensis	0.000236653	0.000339224	0.000164391	0.000276914	0.000302114	0.0003016	0.000207595	0.000206743	0.000245866
d__Bacteria;p__Pseudomonadota;c__Gammaproteobacteria;o__Pseudomonadales;f__Pseudomonadaceae;g__Pseudomonas;s__Pseudomonas_unclassified	0.000169621	0.000160679	0.000198512	0.00021172	0.000540241	0.000113762	0.000241516	0.000225777	0.000245309
d__Bacteria;p__Pseudomonadota;c__Gammaproteobacteria;o__Lysobacterales;f__Lysobacteraceae;g__Lysobacter;s__Lysobacter_profundi	0.000209955	0.000425109	0.000175787	0.000291965	0.000523067	0.000323557	0.000283431	0.00021552	0.000242831
d__Bacteria;p__Bacteroidota;c__Chitinophagia;o__Chitinophagales;f__Chitinophagaceae;g__Arachidicoccus;s__Arachidicoccus_unclassified	0.000162602	0.000177805	0.000234036	0.000123976	1.80251E-05	8.75906E-05	0.000186541	0.000206614	0.000242639
d__Bacteria;p__Candidatus_Saccharibacteria;c__Candidatus_Saccharibacteria_unclassified;o__Candidatus_Saccharibacteria_unclassified;f__Candidatus_Saccharibacteria_unclassified;g__Candidatus_Saccharibacteria_unclassified;s__Candidatus_Saccharibacteria_bacterium_CG10_big_fil_rev_8_21_14_0_10_47_8	0.00026452	0.000352291	0.000355687	0.000165988	2.7495E-05	0.000151083	0.000225385	0.000183543	0.000241728
d__Bacteria;p__Myxococcota;c__Myxococcia;o__Myxococcales;f__Myxococcaceae;g__Myxococcaceae_unclassified;s__Myxococcaceae_bacterium	0.000193946	0.000234544	0.000268219	0.000171787	6.70545E-05	0.000112809	0.000243606	0.000184354	0.000239842
d__Bacteria;p__Pseudomonadota;c__Gammaproteobacteria;o__Enterobacterales;f__Enterobacteriaceae;g__Klebsiella;s__Klebsiella_pneumoniae	0.000222133	0.000231625	0.000422771	0.000401574	0.000372091	0.000330795	0.000281615	0.000212975	0.000238413
d__Bacteria;p__Pseudomonadota;c__Alphaproteobacteria;o__Rhodospirillales;f__Acetobacteraceae;g__Novacetimonas;s__Novacetimonas_hansenii	0.000231478	0.000259777	0.000397159	0.000263131	0.000306148	0.000242237	0.000255639	0.000270701	0.0002383
d__Bacteria;p__Pseudomonadota;c__Alphaproteobacteria;o__Sphingomonadales;f__Sphingomonadaceae;g__Sphingopyxis;s__Sphingopyxis_flava	0.000211145	0.000235514	0.000284868	0.000193673	0.000319429	0.00018324	0.000177027	0.000293954	0.000238012
d__Bacteria;p__Pseudomonadota;c__Alphaproteobacteria;o__Alphaproteobacteria_unclassified;f__Alphaproteobacteria_unclassified;g__Alphaproteobacteria_unclassified;s__Alphaproteobacteria_bacterium_65-7	0.000310945	0.000434237	0.000254197	0.000328838	0.000173614	8.27767E-05	0.000416375	0.000288877	0.000236371
d__Bacteria;p__Pseudomonadota;c__Alphaproteobacteria;o__Sphingomonadales;f__Sphingomonadaceae;g__Sphingopyxis;s__Sphingopyxis_sp._DBS4	0.000195985	0.000201967	0.000249642	0.000184979	0.000304088	0.000189574	0.000154182	0.000239678	0.000236244
d__Bacteria;p__Pseudomonadota;c__Gammaproteobacteria;o__Moraxellales;f__Moraxellaceae;g__Acinetobacter;s__Acinetobacter_baumannii	0.000276009	0.000219925	0.000984325	0.000394095	0.000371554	0.000216258	0.000339759	0.000241047	0.000235673
d__Bacteria;p__Pseudomonadota;c__Betaproteobacteria;o__Burkholderiales;f__Comamonadaceae;g__Hydrogenophaga;s__Hydrogenophaga_sp.	0.000168311	0.000178577	0.000225158	0.00031395	0.000774609	7.02779E-05	0.000253616	0.000225491	0.000235212
d__Bacteria;p__Pseudomonadota;c__Alphaproteobacteria;o__Sphingomonadales;f__Sphingomonadaceae;g__Sphingobium;s__Sphingobium_nicotianae	0.000235933	0.0002309	0.000288862	0.000224341	0.000198813	0.000194915	0.000208499	0.00021874	0.000233303
d__Bacteria;p__Pseudomonadota;c__Alphaproteobacteria;o__Hyphomicrobiales;f__Rhizobiaceae;g__Agrobacterium;s__Agrobacterium_pusense	0.000249354	0.000131902	0.0004435	0.000221937	0.000393646	0.000137357	0.00020826	0.000302846	0.000233033
d__Bacteria;p__Pseudomonadota;c__Alphaproteobacteria;o__Sphingomonadales;f__Sphingomonadaceae;g__Novosphingobium;s__Novosphingobium_aerophilum	0.000135466	0.00017103	0.000207025	0.000189898	0.000313429	0.000130875	0.000177888	0.000215997	0.000232289
d__Bacteria;p__Pseudomonadota;c__Alphaproteobacteria;o__Sphingomonadales;f__Sphingomonadaceae;g__Novosphingobium;s__Novosphingobium_piscinae	0.000149208	0.000165906	0.000225736	0.000173677	0.000350969	0.000128798	0.000146597	0.00025325	0.000232203
d__Bacteria;p__Pseudomonadota;c__Alphaproteobacteria;o__Sphingomonadales;f__Erythrobacteraceae;g__Erythrobacter;s__Erythrobacter_sp._SG61-1L	0.000266761	0.000309907	0.000308802	0.000360615	0.000285723	0.000233633	0.000248365	0.000268774	0.000232081
d__Bacteria;p__Pseudomonadota;c__Betaproteobacteria;o__Burkholderiales;f__Sphaerotilaceae;g__Azohydromonas;s__Azohydromonas_aeria	0.000153795	8.57737E-05	0.000175303	0.000247884	0.000764211	3.18894E-05	0.00023332	0.000177653	0.000231265
d__Bacteria;p__Pseudomonadota;c__Alphaproteobacteria;o__Sphingomonadales;f__Sphingomonadaceae;g__Novosphingobium;s__Novosphingobium_lentum	0.000141076	0.000181972	0.000201443	0.000219265	0.00040437	0.000226827	0.000174619	0.000212541	0.000230903
d__Bacteria;p__Pseudomonadota;c__Alphaproteobacteria;o__Hyphomicrobiales;f__Rhizobiaceae;g__Rhizobium;s__Rhizobium_sp._NFACC06-2	0.000262345	5.87469E-05	0.000407249	0.000256502	0.000401965	0.000106931	0.000164586	0.00029909	0.000230788
d__Bacteria;p__Pseudomonadota;c__Gammaproteobacteria;o__Lysobacterales;f__Rhodanobacteraceae;g__Rhodanobacter;s__Rhodanobacter_sp._RIFOXYA1_FULL_67_6	0.000282808	0.000203913	0.00026692	0.000331989	0.000178114	0.000387116	0.000204352	0.000230353	0.000229949
d__Bacteria;p__Campylobacterota;c__Epsilonproteobacteria;o__Campylobacterales;f__Campylobacteraceae;g__Campylobacter;s__Campylobacter_coli	0.000208404	0.000282378	0.000324733	0.000322903	0.000225502	0.0003296	0.000234161	0.000250633	0.000228371
d__Bacteria;p__Pseudomonadota;c__Alphaproteobacteria;o__Hyphomicrobiales;f__Rhizobiaceae;g__Agrobacterium;s__Agrobacterium_sp._D14	0.000267623	6.57908E-05	0.000371776	0.000267964	0.000359598	0.000102518	0.000145202	0.000300511	0.000224948
d__Bacteria;p__Pseudomonadota;c__Betaproteobacteria;o__Burkholderiales;f__Comamonadaceae;g__Ramlibacter;s__Ramlibacter_agri	0.000296381	0.000589251	0.000307424	0.000538782	0.000882367	0.000217446	0.000310875	0.000407012	0.000223487
d__Bacteria;p__Pseudomonadota;c__Betaproteobacteria;o__Burkholderiales;f__Comamonadaceae;g__Curvibacter;s__Curvibacter_putative_symbiont_of_Hydra_magnipapillata	0.000197896	0.000195497	0.000421273	0.000303411	0.000452335	0.000133258	0.000250507	0.000231723	0.000223178
d__Bacteria;p__Bacteroidota;c__Chitinophagia;o__Chitinophagales;f__Chitinophagaceae;g__Chitinophagaceae_unclassified;s__Chitinophagaceae_bacterium_DXS	0.000212005	0.000213172	0.000209401	0.000174529	3.50532E-05	0.000129409	0.000263492	0.000238848	0.00022291
d__Bacteria;p__Myxococcota;c__Myxococcia;o__Myxococcales;f__Myxococcales_unclassified;g__Myxococcales_unclassified;s__Myxococcales_bacterium	0.000192623	0.00021239	0.000230568	0.000139393	9.44234E-05	0.000129341	0.000264939	0.000165552	0.000222687
d__Bacteria;p__Pseudomonadota;c__Alphaproteobacteria;o__Sphingomonadales;f__Sphingomonadaceae;g__Novosphingobium;s__Novosphingobium_kunmingense	0.000134163	0.000183122	0.00018959	0.000224572	0.000334794	0.000191601	0.000181478	0.000241475	0.000222615
d__Bacteria;p__Pseudomonadota;c__Alphaproteobacteria;o__Sphingomonadales;f__Sphingomonadaceae;g__Candidatus_Andeanibacterium;s__Candidatus_Andeanibacterium_colombiense	0.000264079	0.000329399	0.00037276	0.000349417	0.000293981	0.000238771	0.000243055	0.000253682	0.000219562
d__Bacteria;p__Pseudomonadota;c__Alphaproteobacteria;o__Sphingomonadales;f__Erythrobacteraceae;g__Erythrobacter;s__Erythrobacter_sp.	0.000175279	0.000240598	0.000204294	0.000235026	0.000212992	0.000258048	0.000223698	0.000241374	0.000219495
d__Bacteria;p__Pseudomonadota;c__Betaproteobacteria;o__Burkholderiales;f__Sphaerotilaceae;g__Piscinibacter;s__Piscinibacter_gummiphilus	0.000133669	8.76689E-05	0.000160656	0.000216642	0.000645932	3.83397E-05	0.000186835	0.00016106	0.000217376
d__Eukaryota;p__Ascomycota;c__Sordariomycetes;o__Glomerellales;f__Glomerellaceae;g__Colletotrichum;s__Colletotrichum_chrysophilum	0.000206776	0.000238359	0.000239919	0.000135991	0.000186419	0.000199037	0.000155865	0.000372954	0.000217058
d__Bacteria;p__Pseudomonadota;c__Alphaproteobacteria;o__Sphingomonadales;f__Sphingomonadaceae;g__Novosphingobium;s__Novosphingobium_kaempferiae	0.000139932	0.000157711	0.000163158	0.000140148	0.000183176	0.000106467	0.000209831	0.000216564	0.000213758
d__Viruses;p__Uroviricota;c__Caudoviricetes;o__Caudoviricetes_unclassified;f__Caudoviricetes_unclassified;g__Caudoviricetes_unclassified;s__Streptomyces_phage_Kela	0.000457566	0.000310997	0.000363454	0.000195071	7.96279E-05	0.000191828	0.000289666	0.000158007	0.000213114
d__Bacteria;p__Actinomycetota;c__Actinomycetes;o__Kitasatosporales;f__Streptomycetaceae;g__Streptomyces;s__Streptomyces_sp._NBC_00899	0.000271038	0.000218454	0.000204827	0.000262957	2.04918E-05	0.000329317	0.000282463	0.000248605	0.000212672
d__Bacteria;p__Bacteroidota;c__Chitinophagia;o__Chitinophagales;f__Chitinophagaceae;g__Sediminibacterium;s__Sediminibacterium_roseum	0.000277648	0.000204153	8.78388E-05	0.000115219	1.91985E-05	3.42589E-05	0.000252923	0.000357148	0.000210627
d__Bacteria;p__Pseudomonadota;c__Gammaproteobacteria;o__Lysobacterales;f__Rhodanobacteraceae;g__Dyella;s__Dyella_unclassified	0.000304353	0.000264721	0.000255352	0.000397516	0.000126488	0.000382327	0.000199908	0.000219056	0.000209963
d__Bacteria;p__Bacteroidota;c__Sphingobacteriia;o__Sphingobacteriales;f__Sphingobacteriales_unclassified;g__Sphingobacteriales_unclassified;s__Sphingobacteriales_bacterium_44-15	0.000246213	0.000251535	0.000262837	0.0002259	4.12094E-05	0.000197754	0.000258739	0.000312473	0.000209636
d__Bacteria;p__Myxococcota;c__Myxococcota_unclassified;o__Polyangiales;f__Polyangiaceae;g__Sorangium;s__Sorangium_cellulosum	0.000185228	0.000211888	0.000295191	0.000181817	8.56461E-05	0.000175698	0.000214364	0.000164742	0.000209584
d__Bacteria;p__Pseudomonadota;c__Alphaproteobacteria;o__Sphingomonadales;f__Sphingomonadaceae;g__Sphingomonas;s__Sphingomonas_piscis	0.000242537	0.000272682	0.00027745	0.000334992	0.000412741	0.000328065	0.000324662	0.000169769	0.000209548
d__Bacteria;p__Pseudomonadota;c__Gammaproteobacteria;o__Lysobacterales;f__Rhodanobacteraceae;g__Dokdonella;s__Dokdonella_sp.	0.00024443	0.00022342	0.000220569	0.000278431	0.000152999	0.000300103	0.000231494	0.000235219	0.000209142
d__Bacteria;p__Pseudomonadota;c__Gammaproteobacteria;o__Lysobacterales;f__Rhodanobacteraceae;g__Rhodanobacter;s__Rhodanobacter_panaciterrae	0.000306765	0.000221118	0.000246199	0.000316037	0.000186104	0.000433338	0.000229121	0.000286452	0.000208957
d__Bacteria;p__Actinomycetota;c__Actinomycetes;o__Propionibacteriales;f__Nocardioidaceae;g__Marmoricola;s__Marmoricola_sp._URHB0036	0.000125911	7.84513E-05	4.77298E-05	3.54469E-05	0.000101941	7.6546E-05	0.000163989	0.00013454	0.000208736
d__Bacteria;p__Pseudomonadota;c__Gammaproteobacteria;o__Lysobacterales;f__Lysobacteraceae;g__Lysobacter;s__Lysobacter_sp.	0.000150001	0.000300423	0.000171509	0.000214548	0.00034427	0.000251043	0.000207421	0.000174049	0.00020868
d__Bacteria;p__Pseudomonadota;c__Alphaproteobacteria;o__Hyphomicrobiales;f__Phyllobacteriaceae;g__Mesorhizobium;s__Mesorhizobium_amorphae	0.000208671	0.000220182	0.000212809	0.000154452	0.000164199	0.000167532	0.000135248	0.000349567	0.000208454
d__Bacteria;p__Pseudomonadota;c__Betaproteobacteria;o__Burkholderiales;f__Alcaligenaceae;g__Bordetella;s__Bordetella_unclassified	0.000200487	0.000127953	0.00015277	0.00012013	7.02636E-05	7.43759E-05	0.00019052	0.00018906	0.000207905
d__Bacteria;p__Bacillota;c__Bacilli;o__Bacillales;f__Paenibacillaceae;g__Paenibacillus;s__Paenibacillus_sp._P1XP2	0.00018516	0.00020268	0.000279467	0.000217444	0.000212351	0.000213806	0.00023352	0.000215679	0.000207492
d__Bacteria;p__Pseudomonadota;c__Betaproteobacteria;o__Burkholderiales;f__Comamonadaceae;g__Ramlibacter;s__Ramlibacter_montanisoli	0.000322055	0.000575439	0.000278221	0.000518189	0.00095812	0.000239214	0.000325698	0.000393038	0.000207292
d__Bacteria;p__Bacteroidota;c__Chitinophagia;o__Chitinophagales;f__Chitinophagaceae;g__Foetidibacter;s__Foetidibacter_luteolus	0.000182986	0.000174659	0.000201039	0.000230477	3.684E-05	0.000158952	0.000259464	0.000252019	0.000206994
d__Bacteria;p__Bacteroidota;c__Chitinophagia;o__Chitinophagales;f__Chitinophagaceae;g__Panacibacter;s__Panacibacter_microcysteis	0.000210698	0.000179236	0.00022184	0.000199209	3.40813E-05	0.000121347	0.000314366	0.000227925	0.000206755
d__Bacteria;p__Pseudomonadota;c__Gammaproteobacteria;o__Lysobacterales;f__Lysobacteraceae;g__Thermomonas;s__Thermomonas_brevis	0.000163439	0.0005729	0.000151732	0.000266441	0.000347138	0.000181613	0.000198413	0.000169432	0.000206218
d__Bacteria;p__Pseudomonadota;c__Alphaproteobacteria;o__Hyphomicrobiales;f__Phyllobacteriaceae;g__Mesorhizobium;s__Mesorhizobium_retamae	0.000198401	0.000220669	0.000216875	0.000108362	0.000122392	0.000149726	0.000140486	0.000354399	0.000204515
d__Bacteria;p__Gemmatimonadota;c__Gemmatimonadia;o__Gemmatimonadales;f__Gemmatimonadaceae;g__Roseisolibacter;s__Roseisolibacter_agri	0.000296639	0.00021706	0.000192239	0.000323724	0.000288185	0.00030672	0.000312684	9.97965E-05	0.000204083
d__Bacteria;p__Pseudomonadota;c__Alphaproteobacteria;o__Sphingomonadales;f__Sphingomonadaceae;g__Sphingobium;s__Sphingobium_sp._SYK-6	0.0002098	0.000160349	0.000215504	0.000192663	0.000154946	0.000144281	0.00018545	0.000198974	0.000203618
d__Bacteria;p__Pseudomonadota;c__Gammaproteobacteria;o__Legionellales;f__Legionellaceae;g__Legionella;s__Legionella_oakridgensis	0.000190001	0.000245931	0.000241028	0.000280285	0.000176112	0.000266525	0.000186274	0.00021308	0.000202978
d__Bacteria;p__Pseudomonadota;c__Betaproteobacteria;o__Burkholderiales;f__Burkholderiales_unclassified;g__Aquabacterium;s__Aquabacterium_sp._J223	0.000142406	9.02475E-05	0.000181814	0.000225794	0.000702052	3.64974E-05	0.000215725	0.000178096	0.000202929
d__Bacteria;p__Pseudomonadota;c__Alphaproteobacteria;o__Hyphomicrobiales;f__Nitrobacteraceae;g__Nitrobacteraceae_unclassified;s__Bradyrhizobiaceae_bacterium	0.000180975	0.000170176	0.000280439	0.000170826	0.00030324	0.000186357	0.000144417	0.000361284	0.000201767
d__Bacteria;p__Chloroflexota;c__Chloroflexota_unclassified;o__Chloroflexota_unclassified;f__Chloroflexota_unclassified;g__Chloroflexota_unclassified;s__Chloroflexi_bacterium_RBG_16_63_12	0.000221499	0.000330525	0.000135292	0.00026403	0.000148345	0.000181449	0.000147519	0.000164523	0.000201754
d__Eukaryota;p__Ascomycota;c__Eurotiomycetes;o__Eurotiales;f__Aspergillaceae;g__Aspergillus;s__Aspergillus_fumigatus	0.000197602	0.000215844	0.000282891	0.000242869	0.000271559	0.000239811	0.00021927	0.00024712	0.000201596
d__Bacteria;p__Pseudomonadota;c__Gammaproteobacteria;o__Lysobacterales;f__Lysobacteraceae;g__Lysobacter;s__Lysobacter_lactosilyticus	0.000114125	0.000348365	0.000129598	0.000231747	0.000621576	0.000423143	0.000158781	9.41129E-05	0.000201458
d__Bacteria;p__Bacteroidota;c__Chitinophagia;o__Chitinophagales;f__Chitinophagaceae;g__Arachidicoccus;s__Arachidicoccus_soli	0.000164281	0.000212197	0.000201104	0.000154788	3.15783E-05	0.000104944	0.000245866	0.000270076	0.000200543
d__Bacteria;p__Pseudomonadota;c__Alphaproteobacteria;o__Micropepsales;f__Micropepsaceae;g__Rhizomicrobium;s__Rhizomicrobium_sp._SCGC_AG-212-E05	0.000243514	0.000364597	0.000205821	0.000264278	0.000109111	8.29073E-05	0.000326739	0.000245157	0.000200053
d__Bacteria;p__Pseudomonadota;c__Alphaproteobacteria;o__Hyphomicrobiales;f__Rhizobiaceae;g__Shinella;s__Shinella_sp.	0.000257567	0.000337876	0.000315447	0.000188185	0.000322432	9.00442E-05	0.000141742	0.000266848	0.000197464
d__Bacteria;p__Pseudomonadota;c__Alphaproteobacteria;o__Hyphomicrobiales;f__Phyllobacteriaceae;g__Mesorhizobium;s__Mesorhizobium_sp._Root552	0.000183863	0.000218829	0.000222595	0.000124488	0.000156948	0.000176624	0.000124068	0.000345567	0.000196515
d__Bacteria;p__Pseudomonadota;c__Alphaproteobacteria;o__Sphingomonadales;f__Erythrobacteraceae;g__Altericroceibacterium;s__Altericroceibacterium_xinjiangense	0.000236216	0.000306787	0.000259324	0.000308602	0.000250991	0.000253548	0.000193302	0.000237101	0.000195622
d__Bacteria;p__Gemmatimonadota;c__Gemmatimonadota_unclassified;o__Gemmatimonadota_unclassified;f__Gemmatimonadota_unclassified;g__Gemmatimonadota_unclassified;s__Gemmatimonadetes_bacterium_SCN_70-22	0.000276301	0.000183292	0.000245636	0.00027396	0.0002567	0.000286165	0.000366053	0.00010901	0.000195615
d__Bacteria;p__Chloroflexota;c__Caldilineae;o__Caldilineae_unclassified;f__Caldilineae_unclassified;g__Caldilineae_unclassified;s__Caldilineae_bacterium	0.000199714	0.000286747	0.000126635	0.00024325	0.000140115	0.000179268	0.000162435	0.000167907	0.000194386
d__Bacteria;p__Pseudomonadota;c__Alphaproteobacteria;o__Sphingomonadales;f__Sphingomonadaceae;g__Rhizorhabdus;s__Rhizorhabdus_wittichii	0.000153401	0.000166971	0.000189736	0.000161691	0.000224594	0.000116882	0.000194942	0.000207075	0.000194073
d__Bacteria;p__Pseudomonadota;c__Alphaproteobacteria;o__Sphingomonadales;f__Erythrobacteraceae;g__Tsuneonella;s__Tsuneonella_rigui	0.000211296	0.000247016	0.000244233	0.000321435	0.00035703	0.000263345	0.000208444	0.000197303	0.000193476
d__Bacteria;p__Acidobacteriota;c__Acidobacteriota_unclassified;o__Acidobacteriota_unclassified;f__Acidobacteriota_unclassified;g__Acidobacteriota_unclassified;s__Acidobacteria_bacterium_SCN_69-37	0.000113949	0.000142929	0.000247363	0.000188067	0.00017858	0.00039405	0.000131648	0.000152378	0.000192196
d__Bacteria;p__Pseudomonadota;c__Betaproteobacteria;o__Nitrosomonadales;f__Methylophilaceae;g__Novimethylophilus;s__Novimethylophilus_kurashikiensis	0.000164055	0.000143688	0.000196825	6.1794E-05	0.000131343	4.28351E-05	0.000214676	0.000190198	0.000192032
d__Bacteria;p__Actinomycetota;c__Actinomycetes;o__Frankiales;f__Frankiales_unclassified;g__Frankiales_unclassified;s__Frankiales_bacterium	0.000138221	0.000110739	0.000135534	8.47268E-05	0.00013084	0.000345211	0.000184719	0.000100271	0.00019122
d__Bacteria;p__Bacteroidota;c__Flavobacteriia;o__Flavobacteriales;f__Flavobacteriaceae;g__Aequorivita;s__Aequorivita_unclassified	2.7594E-05	6.60176E-05	0.000167278	0.000218089	4.44625E-05	0.000388514	7.57368E-06	0.000110994	0.000191205
d__Bacteria;p__Pseudomonadota;c__Alphaproteobacteria;o__Sphingomonadales;f__Sphingomonadaceae;g__Sphingomonas;s__Sphingomonas_ginkgonis	0.000213215	0.000211177	0.000194131	0.0002808	0.000303739	0.000276907	0.000268925	0.000143791	0.000191046
d__Bacteria;p__Pseudomonadota;c__Gammaproteobacteria;o__Pseudomonadales;f__Pseudomonadaceae;g__Pseudomonas;s__Pseudomonas_aeruginosa	0.000168208	0.000130908	0.000171364	0.000180262	0.000183789	0.000166994	0.000134606	0.000174899	0.000191019
d__Bacteria;p__Actinomycetota;c__Actinomycetes;o__Micrococcales;f__Micrococcaceae;g__Pseudarthrobacter;s__Pseudarthrobacter_polychromogenes	0.000180456	0.000150031	0.000237913	0.000124026	0.00012113	0.000192732	0.000194261	0.000206147	0.00018966
d__Bacteria;p__Pseudomonadota;c__Betaproteobacteria;o__Burkholderiales;f__Comamonadaceae;g__Variovorax;s__Variovorax_unclassified	0.000150985	0.00014355	0.004114499	0.000240335	0.000625743	9.61018E-05	0.000207869	0.000179022	0.000188706
d__Bacteria;p__Pseudomonadota;c__Alphaproteobacteria;o__Caulobacterales;f__Caulobacteraceae;g__Phenylobacterium;s__Phenylobacterium_montanum	0.000148713	0.000258712	0.000166502	0.000173865	0.000746494	8.32059E-05	0.000152153	0.000305042	0.000187826
d__Bacteria;p__Actinomycetota;c__Actinomycetes;o__Mycobacteriales;f__Nocardiaceae;g__Rhodococcus;s__Rhodococcus_ruber	0.000171614	0.000137324	0.000225033	0.000131682	0.000107922	0.00019551	0.000206745	0.000189923	0.000187703
d__Bacteria;p__Bacteroidota;c__Chitinophagia;o__Chitinophagales;f__Chitinophagaceae;g__Chitinophaga;s__Chitinophaga_japonensis	0.000162246	0.000165296	0.000137094	0.000116233	4.45872E-05	0.000156917	0.000211918	0.000169512	0.000187523
d__Bacteria;p__Pseudomonadota;c__Betaproteobacteria;o__Burkholderiales;f__Comamonadaceae;g__Ramlibacter;s__Ramlibacter_pallidus	0.000290981	0.000540182	0.000269904	0.000465448	0.000886892	0.000208544	0.000297574	0.000350385	0.000186918
d__Bacteria;p__Pseudomonadota;c__Betaproteobacteria;o__Burkholderiales;f__Comamonadaceae;g__Ramlibacter;s__Ramlibacter_monticola	0.000258245	0.000455352	0.000240326	0.000412942	0.000757186	0.000190091	0.000270296	0.000288525	0.000186314
d__Bacteria;p__Pseudomonadota;c__Gammaproteobacteria;o__Lysobacterales;f__Rhodanobacteraceae;g__Rhodanobacteraceae_unclassified;s__Rhodanobacteraceae_bacterium	0.000260576	0.000199487	0.000230962	0.000280775	0.000105199	0.000220269	0.000176855	0.000201532	0.000185272
d__Bacteria;p__Candidatus_Rokuibacteriota;c__Candidatus_Rokuibacteriota_unclassified;o__Candidatus_Rokuibacteriota_unclassified;f__Candidatus_Rokuibacteriota_unclassified;g__Candidatus_Rokuibacteriota_unclassified;s__Candidatus_Rokuibacteriota_bacterium	0.000226767	0.000198843	0.000251608	0.000190365	0.000179896	0.000256654	0.000369531	0.000157535	0.000184473
d__Bacteria;p__Pseudomonadota;c__Gammaproteobacteria;o__Lysobacterales;f__Lysobacteraceae;g__Luteimonas;s__Luteimonas_gilva	0.000138948	0.000225042	0.000136247	0.000229312	0.000296764	0.000272053	0.000146067	0.00013477	0.000184337
d__Bacteria;p__Bacteroidota;c__Chitinophagia;o__Chitinophagales;f__Chitinophagaceae;g__Limnovirga;s__Limnovirga_soli	0.000208003	0.000165767	0.000210467	0.000193841	1.3434E-05	7.39436E-05	0.000332311	0.000206923	0.000184253
d__Bacteria;p__Chlamydiota;c__Chlamydiia;o__Chlamydiales;f__Chlamydiaceae;g__Chlamydia;s__Chlamydia_pecorum	0.000181386	0.000188003	0.000257158	0.000169156	0.000157448	0.000212155	0.000220738	0.000173922	0.000183193
d__Bacteria;p__Bacillota;c__Clostridia;o__Eubacteriales;f__Clostridiaceae;g__Clostridium;s__Clostridium_neonatale	0.000170607	0.000179637	0.000197195	0.000168313	0.000174794	0.000200281	0.000219872	0.000171563	0.000182957
d__Bacteria;p__Pseudomonadota;c__Alphaproteobacteria;o__Caulobacterales;f__Caulobacteraceae;g__Caulobacteraceae_unclassified;s__Caulobacteraceae_bacterium	0.000147861	0.000275731	0.000738343	0.000133123	0.000391557	0.000101286	0.000170781	0.000298008	0.000181824
d__Bacteria;p__Pseudomonadota;c__Betaproteobacteria;o__Burkholderiales;f__Comamonadaceae;g__Ramlibacter;s__Ramlibacter_paludis	0.00025188	0.000406201	0.00022824	0.00039829	0.000710971	0.000203054	0.000231326	0.000270001	0.000181671
d__Bacteria;p__Thermodesulfobacteriota;c__Desulfobacteria;o__Desulfobacterales;f__Desulfobacteriaceae;g__Desulfobacterium;s__uncultured_Desulfobacterium_sp.	0.000157056	0.000142349	0.000230612	0.000169062	0.000181638	0.000160069	0.000169524	0.000170425	0.000181006
d__Bacteria;p__Pseudomonadota;c__Betaproteobacteria;o__Burkholderiales;f__Sphaerotilaceae;g__Piscinibacter;s__Piscinibacter_sp.	0.000109239	0.00010031	0.000161408	0.000207764	0.000600542	3.89015E-05	0.000190975	0.000150938	0.000180533
d__Bacteria;p__Pseudomonadota;c__Alphaproteobacteria;o__Sphingomonadales;f__Sphingomonadaceae;g__Sphingobium;s__Sphingobium_baderi	0.000136464	0.000175219	0.0001444	0.000146416	0.000171156	0.000146429	0.000186837	0.000188433	0.000180272
d__Bacteria;p__Pseudomonadota;c__Alphaproteobacteria;o__Hyphomicrobiales;f__Devosiaceae;g__Devosia;s__Devosia_sp._66-22	0.000203575	0.000244298	0.000108053	0.000203821	0.000261827	0.00012592	0.000164909	0.000216831	0.000179799
d__Bacteria;p__Pseudomonadota;c__Gammaproteobacteria;o__Lysobacterales;f__Lysobacteraceae;g__Luteimonas;s__Luteimonas_cucumeris	0.000108291	0.000182354	0.000155798	0.000231141	0.000225276	0.000313899	0.000106003	0.000115982	0.00017979
d__Bacteria;p__Pseudomonadota;c__Alphaproteobacteria;o__Sphingomonadales;f__Sphingomonadaceae;g__Sphingopyxis;s__Sphingopyxis_alaskensis	0.000128104	0.000124476	0.000354814	0.00012534	0.000236607	0.000225959	0.000111411	0.000184438	0.000179767
d__Bacteria;p__Pseudomonadota;c__Betaproteobacteria;o__Burkholderiales;f__Sphaerotilaceae;g__Aquincola;s__Aquincola_tertiaricarbonis	0.000107892	6.93452E-05	0.000139112	0.000182491	0.000553532	3.17514E-05	0.000146359	0.000132225	0.000178064
d__Bacteria;p__Pseudomonadota;c__Betaproteobacteria;o__Nitrosomonadales;f__Methylophilaceae;g__Methylovorus;s__Methylovorus_sp._MP688	0.000156071	0.000134602	0.000218258	5.80785E-05	0.000165914	4.61778E-05	0.00022029	0.000175876	0.000177705
d__Bacteria;p__Pseudomonadota;c__Alphaproteobacteria;o__Hyphomicrobiales;f__Rhizobiaceae;g__Agrobacterium;s__Agrobacterium_sp._TS45	0.000225212	5.04532E-05	0.000345041	0.000230896	0.000350654	0.000104207	0.000137171	0.000250442	0.000177085
d__Bacteria;p__Pseudomonadota;c__Alphaproteobacteria;o__Hyphomicrobiales;f__Rhizobiaceae;g__Agrobacterium;s__Agrobacterium_sp._ST15.13.015	0.000223845	4.1631E-05	0.000274321	0.000187197	0.000344833	9.30334E-05	0.000138639	0.000219968	0.000176918
d__Bacteria;p__Pseudomonadota;c__Alphaproteobacteria;o__Hyphomicrobiales;f__Kaistiaceae;g__Bauldia;s__Bauldia_sp.	0.000193717	0.000189326	0.000189741	0.000122574	0.000132327	0.000132988	0.000122164	0.000288701	0.000176899
d__Bacteria;p__Pseudomonadota;c__Betaproteobacteria;o__Nitrosomonadales;f__Methylophilaceae;g__Methylobacillus;s__Methylobacillus_arboreus	0.000141106	0.000144808	0.00016687	4.38435E-05	0.000118836	3.77748E-05	0.000201786	0.000190275	0.000176626
d__Bacteria;p__Pseudomonadota;c__Betaproteobacteria;o__Burkholderiales;f__Comamonadaceae;g__Rhodoferax;s__Rhodoferax_sp.	0.000132072	0.000140289	0.00013853	0.000163359	0.000307184	8.12056E-05	0.000154316	0.000147809	0.000176487
d__Bacteria;p__Bacillota;c__Bacilli;o__Bacillales;f__Bacillaceae;g__Bacillus;s__Bacillus_paralicheniformis	0.000435735	0.000309417	0.000371222	0.000201277	7.27829E-05	0.00019528	0.000257777	0.000171555	0.000176318
d__Bacteria;p__Armatimonadota;c__Armatimonadota_unclassified;o__Armatimonadota_unclassified;f__Armatimonadota_unclassified;g__Armatimonadota_unclassified;s__Armatimonadota_bacterium	0.000119559	0.000126839	0.000100602	0.000125921	8.29795E-05	0.000114363	0.000158679	0.000152802	0.000174917
d__Bacteria;p__Bacteroidota;c__Flavobacteriia;o__Flavobacteriales;f__Flavobacteriaceae;g__Aequorivita;s__Aequorivita_aquimaris	3.82469E-05	6.78225E-05	0.000156992	0.000179385	3.48913E-05	0.000345811	7.19969E-06	0.000107763	0.000174679
d__Bacteria;p__Pseudomonadota;c__Alphaproteobacteria;o__Hyphomicrobiales;f__Phyllobacteriaceae;g__Mesorhizobium;s__Mesorhizobium_escarrei	0.000170809	0.000210792	0.000191408	0.000203268	0.000176783	0.00022097	0.000171625	0.000204514	0.000173026
d__Bacteria;p__Pseudomonadota;c__Alphaproteobacteria;o__Sphingomonadales;f__Sphingomonadaceae;g__Novosphingobium;s__Novosphingobium_sp._B_225	0.000109837	0.000121883	0.000156486	0.000152075	0.000311815	0.00012616	0.00014076	0.000203419	0.000172927
d__Bacteria;p__Pseudomonadota;c__Alphaproteobacteria;o__Rhodospirillales;f__Rhodospirillaceae;g__Rhodospirillaceae_unclassified;s__Rhodospirillaceae_bacterium	0.000123396	0.000110629	0.000145715	0.000135259	0.00027107	6.80197E-05	0.0001726	0.000161717	0.000172695
d__Bacteria;p__Pseudomonadota;c__Betaproteobacteria;o__Burkholderiales;f__Sphaerotilaceae;g__Azohydromonas;s__uncultured_Azohydromonas_sp.	0.00011374	5.73651E-05	0.000142192	0.000194261	0.000574696	3.55302E-05	0.000177648	0.000137119	0.000171239
d__Bacteria;p__Pseudomonadota;c__Gammaproteobacteria;o__Woeseiales;f__Woeseiaceae;g__Woeseiaceae_unclassified;s__uncultured_Woeseiaceae_bacterium	0.000213197	0.000172955	0.000227813	0.000222238	0.000111014	0.000229728	0.000162561	0.000211273	0.000170947
d__Bacteria;p__Pseudomonadota;c__Alphaproteobacteria;o__Sphingomonadales;f__Sphingomonadaceae;g__Sphingomonas;s__Sphingomonas_cannabina	0.00020113	0.000226872	0.00017311	0.000197559	0.000233386	0.000204032	0.000177931	0.00021009	0.000170798
d__Bacteria;p__Pseudomonadota;c__Alphaproteobacteria;o__Hyphomicrobiales;f__Rhizobiaceae;g__Rhizobium;s__Rhizobium_lentis	0.000190524	0.00012958	0.000214931	4.42027E-05	0.000111751	3.39468E-05	8.03269E-05	0.000193261	0.000169123
d__Bacteria;p__Pseudomonadota;c__Betaproteobacteria;o__Burkholderiales;f__Sphaerotilaceae;g__Piscinibacter;s__Piscinibacter_sp._XHJ-5	0.000115316	7.60883E-05	0.000142199	0.00019814	0.000585628	6.5292E-05	0.000162108	0.000140558	0.000168306
d__Bacteria;p__Pseudomonadota;c__Gammaproteobacteria;o__Lysobacterales;f__Lysobacteraceae;g__Pseudoxanthomonas;s__Pseudoxanthomonas_unclassified	0.000114512	0.000165657	0.000100197	0.000174002	0.000240106	0.00018132	0.000144272	0.000114579	0.000167811
d__Bacteria;p__Pseudomonadota;c__Gammaproteobacteria;o__Lysobacterales;f__Rhodanobacteraceae;g__Rhodanobacter;s__Rhodanobacter_sp._B04	0.000235623	0.000169834	0.000193417	0.000242019	0.000119729	0.000206887	0.000176895	0.000165759	0.000167559
d__Bacteria;p__Pseudomonadota;c__Alphaproteobacteria;o__Sphingomonadales;f__Sphingomonadaceae;g__Sphingobium;s__Sphingobium_yanoikuyae	0.000126829	0.000151622	0.000135115	0.000126874	0.000144858	0.000100291	0.00015306	0.000161768	0.000166179
d__Bacteria;p__Pseudomonadota;c__Gammaproteobacteria;o__Lysobacterales;f__Rhodanobacteraceae;g__Dyella;s__Dyella_sp._S184	0.000221808	0.000187897	0.000171719	0.000260338	0.000145985	0.000275615	0.000176577	0.00018533	0.000166094
d__Bacteria;p__Myxococcota;c__Myxococcota_unclassified;o__Polyangiales;f__Polyangiaceae;g__Minicystis;s__Minicystis_rosea	0.00013666	0.00018271	0.000191711	8.9889E-05	3.22898E-05	6.20062E-05	0.000186339	0.000114611	0.000166012
d__Bacteria;p__Pseudomonadota;c__Alphaproteobacteria;o__Sphingomonadales;f__Erythrobacteraceae;g__Caenibius;s__Caenibius_sp._WL	0.000104133	9.57749E-05	0.000110548	0.000139164	0.000187689	0.000100939	0.000133617	0.000164467	0.00016526
d__Bacteria;p__Pseudomonadota;c__Alphaproteobacteria;o__Sphingomonadales;f__Sphingomonadaceae;g__Novosphingobium;s__Novosphingobium_guangzhouense	0.000129473	0.000150165	0.000151173	0.000123577	0.000140886	8.42001E-05	0.000185534	0.000173314	0.000164352
d__Bacteria;p__Pseudomonadota;c__Alphaproteobacteria;o__Hyphomicrobiales;f__Phyllobacteriaceae;g__Mesorhizobium;s__Mesorhizobium_sp._Root157	0.00018025	0.000182468	0.000182536	0.000107914	0.000105656	0.000160451	0.000107113	0.000298519	0.000164192
d__Bacteria;p__Planctomycetota;c__Planctomycetota_unclassified;o__Planctomycetota_unclassified;f__Planctomycetota_unclassified;g__Planctomycetota_unclassified;s__Planctomycetota_bacterium	0.000167242	0.000160696	0.000148808	0.000144087	7.25462E-05	0.000135286	0.000209762	0.000155568	0.000164129
d__Bacteria;p__Bacteroidota;c__Sphingobacteriia;o__Sphingobacteriales;f__Sphingobacteriaceae;g__Anseongella;s__Anseongella_ginsenosidimutans	0.000154881	0.00016816	0.000141893	0.000104061	4.32937E-05	0.000137733	0.000216079	0.00018111	0.000164046
d__Bacteria;p__Pseudomonadota;c__Betaproteobacteria;o__Burkholderiales;f__Burkholderiales_unclassified;g__Aquabacterium;s__Aquabacterium_terrae	0.000106626	7.93159E-05	0.000129434	0.000180028	0.000479906	5.07419E-05	0.000163742	0.000113622	0.00016361
d__Bacteria;p__Pseudomonadota;c__Alphaproteobacteria;o__Sphingomonadales;f__Sphingomonadaceae;g__Sphingobium;s__Sphingobium_lignivorans	0.00017171	0.000130435	0.000199094	0.00016982	0.000161019	0.000146443	0.000142522	0.000170449	0.000163478
d__Bacteria;p__Pseudomonadota;c__Gammaproteobacteria;o__Lysobacterales;f__Lysobacteraceae;g__Lysobacter;s__Lysobacter_dokdonensis	7.87061E-05	0.000275186	0.000109885	0.000201465	0.000490213	0.000362751	0.000128573	8.87861E-05	0.000162696
d__Bacteria;p__Chloroflexota;c__Candidatus_Thermofonsia;o__Candidatus_Thermofonsia_unclassified;f__Candidatus_Thermofonsia_unclassified;g__Candidatus_Thermofonsia_unclassified;s__Candidatus_Thermofonsia_Clade_1_bacterium	0.000199852	0.000312569	0.000127229	0.000251675	0.00014291	0.000168398	0.000130231	0.000136936	0.00016261
d__Bacteria;p__Armatimonadota;c__Armatimonadota_unclassified;o__Armatimonadota_unclassified;f__Armatimonadota_unclassified;g__Armatimonadota_unclassified;s__Armatimonadetes_bacterium_CG2_30_59_28	0.000160459	0.000121758	0.000153285	9.75771E-05	1.70979E-05	5.43489E-05	0.000186402	0.000192451	0.000162222
d__Bacteria;p__Bacteroidota;c__Chitinophagia;o__Chitinophagales;f__Chitinophagaceae;g__Segetibacter;s__Segetibacter_koreensis	0.00015627	0.000144411	0.000160448	0.000169474	2.45874E-05	0.000111357	0.000228774	0.00021708	0.000161307
d__Bacteria;p__Pseudomonadota;c__Betaproteobacteria;o__Burkholderiales;f__Burkholderiales_unclassified;g__Eleftheria;s__Eleftheria_terrae	9.4867E-05	6.46807E-05	0.000134728	0.000169875	0.000529517	2.55607E-05	0.000165774	0.000132626	0.000161268
d__Bacteria;p__Actinomycetota;c__Actinomycetes;o__Kitasatosporales;f__Streptomycetaceae;g__Actinacidiphila;s__Actinacidiphila_sp._DG2A-62	0.000233337	0.000232166	0.000167491	0.000220479	3.16972E-05	0.000241872	0.000217129	0.000182704	0.000160955
d__Bacteria;p__Actinomycetota;c__Actinomycetes;o__Kitasatosporales;f__Streptomycetaceae;g__Actinacidiphila;s__Actinacidiphila_rubida	0.000215723	0.000202975	0.000163254	0.000220611	3.77637E-05	0.000214591	0.000229208	0.000202867	0.000160795
d__Bacteria;p__Pseudomonadota;c__Gammaproteobacteria;o__Lysobacterales;f__Lysobacteraceae;g__Luteimonas;s__Luteimonas_panaciterrae	8.06431E-05	0.000158199	0.000122233	0.000184637	0.00021763	0.000284597	9.56603E-05	0.000106487	0.000160422
d__Bacteria;p__Bacteroidota;c__Bacteroidia;o__Bacteroidales;f__Prevotellaceae;g__Segatella;s__Segatella_copri	0.000114578	0.000127816	0.00022285	0.000129133	0.000182696	0.000158453	0.000144259	0.000149092	0.000160169
d__Bacteria;p__Pseudomonadota;c__Alphaproteobacteria;o__Sphingomonadales;f__Sphingomonadaceae;g__Sphingopyxis;s__Sphingopyxis_sp._PAMC25046	0.000123295	7.87987E-05	0.000181254	0.000125392	0.000211692	0.000172905	8.65286E-05	0.000163204	0.000160115
d__Bacteria;p__Bacteroidota;c__Chitinophagia;o__Chitinophagales;f__Chitinophagaceae;g__Arachidicoccus;s__Arachidicoccus_sp._BS20	0.000129932	0.000172421	0.00015027	0.000134718	2.49913E-05	0.000102871	0.000166892	0.000193208	0.000159894
d__Bacteria;p__Pseudomonadota;c__Betaproteobacteria;o__Burkholderiales;f__Alcaligenaceae;g__Eoetvoesiella;s__Eoetvoesiella_caeni	0.000146713	8.06303E-05	5.4147E-05	9.37507E-05	0.000104501	3.47374E-05	0.000163613	0.000135843	0.000159615
d__Bacteria;p__Pseudomonadota;c__Alphaproteobacteria;o__Hyphomicrobiales;f__Rhizobiaceae;g__Agrobacterium;s__Agrobacterium_fabrum	0.000177079	5.35619E-05	0.000248314	0.000131119	0.000247175	8.33116E-05	0.000133958	0.000175068	0.000159458
d__Bacteria;p__Pseudomonadota;c__Alphaproteobacteria;o__Sphingomonadales;f__Sphingomonadaceae;g__Novosphingobium;s__Novosphingobium_resinovorum	9.45513E-05	0.000112969	0.00013462	0.000121444	0.000158873	9.11536E-05	0.000156587	0.000136835	0.000159257
d__Bacteria;p__Pseudomonadota;c__Betaproteobacteria;o__Burkholderiales;f__Comamonadaceae;g__Albitalea;s__Albitalea_sp.	0.000108696	6.65365E-05	0.000134249	0.000187949	0.000527246	4.62985E-05	0.000139291	0.00011938	0.000159235
d__Bacteria;p__Pseudomonadota;c__Betaproteobacteria;o__Burkholderiales;f__Comamonadaceae;g__Ramlibacter;s__Ramlibacter_alkalitolerans	0.000247527	0.00045675	0.000250153	0.000366817	0.000676372	0.000170839	0.000282002	0.000317948	0.00015909
d__Bacteria;p__Pseudomonadota;c__Alphaproteobacteria;o__Hyphomicrobiales;f__Rhizobiaceae;g__Rhizobium;s__Rhizobium_phaseoli	0.000150232	0.000114969	0.000146947	4.7708E-05	9.10852E-05	4.20742E-05	9.53256E-05	0.000135587	0.000158831
d__Bacteria;p__Myxococcota;c__Myxococcota_unclassified;o__Polyangiales;f__Labilitrichaceae;g__Labilithrix;s__Labilithrix_luteola	0.000150782	0.000153671	0.00015051	9.84572E-05	1.83983E-05	5.97877E-05	0.000164617	0.000117893	0.000158474
d__Bacteria;p__Actinomycetota;c__Actinomycetes;o__Propionibacteriales;f__Nocardioidaceae;g__Nocardioides;s__Nocardioides_sp._BGMRC_2183	7.27313E-05	8.56086E-05	3.74689E-05	1.68295E-05	6.75074E-05	5.02967E-05	0.000103366	7.43747E-05	0.000157454
d__Bacteria;p__Acidobacteriota;c__Blastocatellia;o__Blastocatellia_unclassified;f__Blastocatellia_unclassified;g__Blastocatellia_unclassified;s__Blastocatellia_bacterium_AA13	0.000229117	0.000102448	0.000236296	0.000247948	5.35876E-05	0.000573023	0.001596238	8.35816E-05	0.00015727
d__Bacteria;p__Pseudomonadota;c__Betaproteobacteria;o__Burkholderiales;f__Sphaerotilaceae;g__Caldimonas;s__uncultured_Caldimonas_sp.	9.91127E-05	6.82606E-05	0.000124941	0.000170359	0.000515565	2.85472E-05	0.000147891	0.000121076	0.000157144
d__Bacteria;p__Actinomycetota;c__Actinomycetes;o__Micrococcales;f__Microbacteriaceae;g__Microbacterium;s__uncultured_Microbacterium_sp.	0.000108489	7.68793E-05	0.000103206	7.16924E-05	0.000117333	0.000113565	8.66738E-05	8.44076E-05	0.000156268
d__Bacteria;p__Bacillota;c__Clostridia;o__Eubacteriales;f__Oscillospiraceae;g__Ruminococcus;s__uncultured_Ruminococcus_sp.	0.000158699	0.000148531	0.000167348	0.000160461	0.000179098	0.000179518	0.000143389	0.000136396	0.000156254
d__Bacteria;p__Pseudomonadota;c__Betaproteobacteria;o__Burkholderiales;f__Sphaerotilaceae;g__Methylibium;s__uncultured_Methylibium_sp.	0.000101481	6.44079E-05	0.000128307	0.000178405	0.0004987	3.99475E-05	0.000148126	0.000115381	0.000156218
d__Bacteria;p__Pseudomonadota;c__Alphaproteobacteria;o__Sphingomonadales;f__Sphingomonadaceae;g__Novosphingobium;s__Novosphingobium_ginsenosidimutans	6.68153E-05	9.50783E-05	0.000100893	0.000132241	0.000246722	0.000106418	9.53478E-05	0.000141177	0.000156053
d__Bacteria;p__Pseudomonadota;c__Alphaproteobacteria;o__Sphingomonadales;f__Sphingomonadaceae;g__Sphingomonas;s__Sphingomonas_colocasiae	0.000118464	0.000116409	0.000137477	0.000103869	0.000184147	0.000104493	0.000108461	0.000156855	0.000155401
d__Bacteria;p__Pseudomonadota;c__Gammaproteobacteria;o__Cellvibrionales;f__Cellvibrionaceae;g__Cellvibrio;s__Cellvibrio_polysaccharolyticus	6.60397E-05	5.39916E-05	5.23835E-05	4.70254E-05	5.74907E-05	3.21489E-05	7.1898E-05	6.79327E-05	0.000155088
d__Bacteria;p__Pseudomonadota;c__Alphaproteobacteria;o__Sphingomonadales;f__Sphingomonadaceae;g__Novosphingobium;s__Novosphingobium_sp._ST904	0.000128089	0.000141304	0.000137941	0.000134544	0.000140063	0.000127687	0.000147522	0.000156102	0.000154963
d__Bacteria;p__Pseudomonadota;c__Betaproteobacteria;o__Burkholderiales;f__Sphaerotilaceae;g__Sphaerotilus;s__Sphaerotilus_unclassified	0.000103607	6.33247E-05	0.000124679	0.00018764	0.000513962	2.10938E-05	0.000160284	0.000122192	0.000154933
d__Bacteria;p__Pseudomonadota;c__Betaproteobacteria;o__Burkholderiales;f__Comamonadaceae;g__Albitalea;s__Albitalea_terrae	9.95324E-05	6.57869E-05	0.000149149	0.000164145	0.000462291	3.78522E-05	0.000142558	0.000118109	0.000154803
d__Bacteria;p__Pseudomonadota;c__Betaproteobacteria;o__Burkholderiales;f__Comamonadaceae;g__Variovorax;s__Variovorax_paradoxus	0.000167744	0.000124081	0.001511399	0.000181039	0.000388118	6.84034E-05	0.000156257	0.000116563	0.000154579
d__Bacteria;p__Pseudomonadota;c__Betaproteobacteria;o__Burkholderiales;f__Sphaerotilaceae;g__Azohydromonas;s__Azohydromonas_australica	0.000102727	7.01168E-05	0.000136537	0.000177997	0.000501925	3.31728E-05	0.000157464	0.000123519	0.000154229
d__Bacteria;p__Pseudomonadota;c__Alphaproteobacteria;o__Hyphomicrobiales;f__Phyllobacteriaceae;g__Mesorhizobium;s__Mesorhizobium_ephedrae	0.000143292	0.00015604	0.00016563	0.000101102	9.06007E-05	0.000102798	0.000100744	0.000267914	0.000153364
d__Bacteria;p__Pseudomonadota;c__Betaproteobacteria;o__Burkholderiales;f__Sphaerotilaceae;g__Rubrivivax;s__Rubrivivax_gelatinosus	8.55639E-05	6.44316E-05	0.000122085	0.00015643	0.00042694	3.04475E-05	0.000140968	0.000130183	0.000153017
d__Bacteria;p__Pseudomonadota;c__Alphaproteobacteria;o__Sphingomonadales;f__Sphingosinicellaceae;g__Sphingosinicella;s__Sphingosinicella_sp._LHD-64	0.000122744	0.000141275	0.000100153	0.000227592	0.000204928	0.000249102	0.000240077	8.75911E-05	0.00015276
d__Bacteria;p__Pseudomonadota;c__Alphaproteobacteria;o__Sphingomonadales;f__Erythrobacteraceae;g__Caenibius;s__Caenibius_tardaugens	0.000142318	0.000176848	0.000164489	0.000161776	0.000199636	0.000126116	0.000171227	0.000162115	0.000152385
d__Bacteria;p__Pseudomonadota;c__Alphaproteobacteria;o__Hyphomicrobiales;f__Devosiaceae;g__Devosia;s__Devosia_nitrariae	0.000210741	0.000226324	0.000128741	0.000123215	0.00022117	0.000168834	0.00017555	0.000185675	0.000151886
d__Bacteria;p__Pseudomonadota;c__Gammaproteobacteria;o__Lysobacterales;f__Rhodanobacteraceae;g__Rhodanobacter;s__Rhodanobacter_sp._B2A1Ga4	0.000211543	0.000144222	0.0001668	0.000223488	0.000120738	0.000219374	0.000136841	0.000163382	0.000151756
d__Bacteria;p__Bacteroidota;c__Flavobacteriia;o__Flavobacteriales;f__Flavobacteriaceae;g__Flavobacterium;s__Flavobacterium_sp.	0.00010453	0.000150378	0.000129706	0.000127338	5.6097E-05	0.000104216	0.000143241	0.00014339	0.000151044
d__Bacteria;p__Pseudomonadota;c__Alphaproteobacteria;o__Caulobacterales;f__Caulobacterales_unclassified;g__Caulobacterales_unclassified;s__Caulobacterales_bacterium_32-69-10	0.000129967	0.000113146	0.000117319	0.000122987	0.000384557	4.86572E-05	0.000157076	0.000182137	0.000150807
d__Bacteria;p__Pseudomonadota;c__Gammaproteobacteria;o__Aeromonadales;f__Aeromonadaceae;g__Aeromonas;s__Aeromonas_salmonicida	0.000136662	0.000176408	0.00023144	0.000158607	0.000186154	0.000132345	0.000149168	0.000156609	0.000150506
d__Bacteria;p__Pseudomonadota;c__Alphaproteobacteria;o__Sphingomonadales;f__Sphingomonadaceae;g__Novosphingobium;s__Novosphingobium_sp._KCTC_2891	0.000104783	0.000115666	0.000113043	0.000124423	0.000227217	0.000132423	0.000146031	0.000147002	0.000150093
d__Bacteria;p__Pseudomonadota;c__Betaproteobacteria;o__Burkholderiales;f__Sphaerotilaceae;g__Caldimonas;s__Caldimonas_thermodepolymerans	0.000106995	7.08078E-05	0.000120058	0.000173938	0.000503576	4.28375E-05	0.000148985	0.000132927	0.000149786
d__Bacteria;p__Bacillota;c__Bacilli;o__Lactobacillales;f__Streptococcaceae;g__Streptococcus;s__Streptococcus_pneumoniae	8.05744E-05	8.69354E-05	7.19264E-05	6.16063E-05	0.000213847	9.1543E-05	9.45053E-05	6.15873E-05	0.000149694
d__Viruses;p__Uroviricota;c__Caudoviricetes;o__Caudoviricetes_unclassified;f__Caudoviricetes_unclassified;g__Caudoviricetes_unclassified;s__Rhodoferax_phage_P26218	0.000180851	0.000151857	0.000164293	0.000804682	0.000656724	7.3627E-05	0.000517118	3.41757E-05	0.000149537
d__Bacteria;p__Pseudomonadota;c__Alphaproteobacteria;o__Hyphomicrobiales;f__Rhizobiaceae;g__Sinorhizobium;s__Sinorhizobium_meliloti	0.000180014	0.000179677	0.000224332	0.000104803	0.000124139	8.72354E-05	0.000145376	0.00020332	0.00014928
d__Bacteria;p__Pseudomonadota;c__Betaproteobacteria;o__Burkholderiales;f__Sphaerotilaceae;g__Roseateles;s__Roseateles_sp._XES5	0.00015683	0.000218782	0.000190235	0.000121527	0.00023358	4.47574E-05	8.26289E-05	0.000184233	0.000148825
d__Bacteria;p__Pseudomonadota;c__Betaproteobacteria;o__Burkholderiales;f__Comamonadaceae;g__Variovorax;s__Variovorax_sp.	0.000133562	0.000170581	0.000168229	0.00020548	0.000434122	0.000113224	0.000157373	0.000146892	0.000148555
d__Bacteria;p__Pseudomonadota;c__Alphaproteobacteria;o__Sphingomonadales;f__Sphingomonadaceae;g__Sphingomonas;s__Sphingomonas_paucimobilis	0.00010274	0.000138385	0.000123506	9.57654E-05	0.000121606	0.000107186	0.000152737	0.000144824	0.000147583
d__Bacteria;p__Candidatus_Saccharibacteria;c__Candidatus_Saccharibacteria_unclassified;o__Candidatus_Saccharibacteria_unclassified;f__Candidatus_Saccharibacteria_unclassified;g__Candidatus_Saccharibacteria_unclassified;s__Candidatus_Saccharibacteria_bacterium_32-50-10	0.000361726	0.00041308	0.000295742	0.000301382	4.92007E-06	0.000234253	0.000493459	0.000479948	0.000147021
d__Bacteria;p__Pseudomonadota;c__Alphaproteobacteria;o__Hyphomicrobiales;f__Phyllobacteriaceae;g__Mesorhizobium;s__Mesorhizobium_sp._BAC0120	0.000193047	0.000161634	0.000175118	0.000101576	9.99751E-05	0.000120069	0.000142899	0.000218582	0.000146458
d__Bacteria;p__Pseudomonadota;c__Alphaproteobacteria;o__Hyphomicrobiales;f__Brucellaceae;g__Brucella;s__Brucella_intermedia	0.000135645	0.000126875	0.000152485	0.000100014	9.89349E-05	9.86666E-05	0.00010363	0.000155541	0.000146388
d__Bacteria;p__Gemmatimonadota;c__Gemmatimonadia;o__Gemmatimonadales;f__Gemmatimonadaceae;g__Roseisolibacter;s__Roseisolibacter_sp._H3M3-2	0.00021061	0.000169271	0.000162317	0.000231987	0.000231053	0.000243463	0.000251684	7.38098E-05	0.000146375
d__Bacteria;p__Pseudomonadota;c__Betaproteobacteria;o__Burkholderiales;f__Burkholderiales_unclassified;g__Aquabacterium;s__Aquabacterium_sp._A7-Y	9.27559E-05	5.42838E-05	0.000119128	0.000151935	0.000429291	4.88287E-05	0.000130915	0.00011967	0.000145614
d__Bacteria;p__Bacteroidota;c__Chitinophagia;o__Chitinophagales;f__Chitinophagaceae;g__Agriterribacter;s__Agriterribacter_humi	0.000139941	0.000134909	0.000127802	0.000124915	2.86826E-05	0.000123459	0.000167135	0.000185724	0.000145581
d__Bacteria;p__Pseudomonadota;c__Gammaproteobacteria;o__Steroidobacterales;f__Steroidobacteraceae;g__Peristeroidobacter;s__Peristeroidobacter_soli	0.000179429	0.00012152	6.30069E-05	0.000316682	8.70135E-05	0.00022274	0.000191167	0.000170887	0.000145208
d__Bacteria;p__Pseudomonadota;c__Gammaproteobacteria;o__Lysobacterales;f__Rhodanobacteraceae;g__Rhodanobacter;s__Rhodanobacter_sp._DHB23	0.000304995	0.000185521	0.000183168	0.000365752	9.55873E-05	0.000150559	0.000157504	0.00015661	0.000145139
d__Bacteria;p__Bacteroidota;c__Flavobacteriia;o__Flavobacteriales;f__Flavobacteriaceae;g__Aequorivita;s__Aequorivita_sp._CIP111184	2.269E-05	6.24371E-05	0.00014621	0.000170868	2.57762E-05	0.00031698	5.87686E-06	0.000101309	0.00014497
d__Bacteria;p__Pseudomonadota;c__Alphaproteobacteria;o__Sphingomonadales;f__Sphingomonadaceae;g__Novosphingobium;s__uncultured_Novosphingobium_sp.	0.000112454	0.000125125	0.000123411	0.000103734	0.00019206	8.43296E-05	0.000152147	0.000152014	0.00014472
d__Bacteria;p__Acidobacteriota;c__Vicinamibacteria;o__Vicinamibacterales;f__Vicinamibacteraceae;g__Luteitalea;s__Luteitalea_pratensis	0.000153506	0.000145415	0.000217752	0.000103501	0.000113514	0.000182502	0.000259784	0.000149625	0.000144583
d__Bacteria;p__Pseudomonadota;c__Alphaproteobacteria;o__Sphingomonadales;f__Sphingomonadaceae;g__Novosphingobium;s__Novosphingobium_lindaniclasticum	0.000103128	0.000124215	0.000110261	0.000107812	0.000127544	8.21643E-05	0.00017089	0.000134123	0.00014444
d__Bacteria;p__Pseudomonadota;c__Alphaproteobacteria;o__Sphingomonadales;f__Sphingomonadaceae;g__Novosphingobium;s__Novosphingobium_aromaticivorans	0.000106846	0.000127536	0.000109626	0.000123869	0.000194451	0.000113265	0.000147116	0.000135167	0.00014318
d__Bacteria;p__Pseudomonadota;c__Gammaproteobacteria;o__Steroidobacterales;f__Steroidobacteraceae;g__Steroidobacter;s__Steroidobacter_gossypii	0.000169011	0.00010392	5.0753E-05	0.000337358	3.8641E-05	0.000258728	0.000165782	0.000163119	0.000143
d__Bacteria;p__Pseudomonadota;c__Gammaproteobacteria;o__Pseudomonadales;f__Pseudomonadaceae;g__Pseudomonas;s__Pseudomonas_putida	0.000101784	8.35995E-05	0.000144817	0.000140699	0.000379092	3.92518E-05	0.000134264	0.000135835	0.000142675
d__Bacteria;p__Actinomycetota;c__Actinomycetes;o__Propionibacteriales;f__Nocardioidaceae;g__Nocardioides;s__Nocardioides_sambongensis	7.44236E-05	8.5235E-05	3.47986E-05	1.5936E-05	6.14371E-05	5.1249E-05	8.85649E-05	6.76875E-05	0.000142432
d__Bacteria;p__Pseudomonadota;c__Alphaproteobacteria;o__Hyphomicrobiales;f__Xanthobacteraceae;g__Pseudolabrys;s__Pseudolabrys_sp._FHR47	8.64114E-05	0.000103044	0.000135245	0.000159432	0.000115426	0.000106871	8.89087E-05	0.000144612	0.000142197
d__Bacteria;p__Pseudomonadota;c__Alphaproteobacteria;o__Hyphomicrobiales;f__Devosiaceae;g__Devosia;s__Devosia_sp._17-2-E-8	0.000211575	0.000234042	0.000106188	0.000134001	0.000204625	0.000159423	0.000135396	0.000177895	0.000142159
d__Bacteria;p__Pseudomonadota;c__Alphaproteobacteria;o__Caulobacterales;f__Caulobacteraceae;g__Caulobacter;s__Caulobacter_segnis	0.000114365	0.000224614	0.000145159	0.000153789	0.00071312	6.74047E-05	0.000137708	0.000242574	0.000142083
d__Bacteria;p__Actinomycetota;c__Actinomycetes;o__Kitasatosporales;f__Streptomycetaceae;g__Streptomyces;s__Streptomyces_solincola	0.000176211	0.000196608	0.00029542	0.000123992	4.49773E-05	8.16269E-05	0.000281889	9.06223E-05	0.00014191
d__Bacteria;p__Actinomycetota;c__Actinomycetes;o__Micrococcales;f__Microbacteriaceae;g__Homoserinibacter;s__Homoserinibacter_sp._GY_40078	0.000106043	0.000130305	6.33708E-05	9.02427E-05	0.000165644	0.000214272	7.22444E-05	0.000124645	0.000141787
d__Bacteria;p__Pseudomonadota;c__Gammaproteobacteria;o__Enterobacterales;f__Erwiniaceae;g__Pantoea;s__Pantoea_ananatis	0.000232347	0.000148417	0.000204046	0.000168098	0.000167281	0.000148756	0.000136207	0.000180061	0.000141736
d__Bacteria;p__Acidobacteriota;c__Acidobacteriota_unclassified;o__Acidobacteriota_unclassified;f__Acidobacteriota_unclassified;g__Acidobacteriota_unclassified;s__Acidobacteria_bacterium_13_1_20CM_3_53_8	0.000281926	0.000127214	0.000334772	0.000189416	8.47961E-05	0.000426369	0.000723246	0.000103408	0.000141629
d__Bacteria;p__Pseudomonadota;c__Betaproteobacteria;o__Burkholderiales;f__Sphaerotilaceae;g__Caldimonas;s__Caldimonas_caldifontis	8.66876E-05	5.9873E-05	0.000119686	0.000153509	0.000434697	3.95145E-05	0.000131232	0.000113579	0.000140656
d__Bacteria;p__Bacteroidota;c__Chitinophagia;o__Chitinophagales;f__Chitinophagaceae;g__Niabella;s__Niabella_ginsenosidivorans	0.000122208	0.000129775	0.000123558	0.000137361	3.73467E-05	0.00013012	0.000158772	0.000189267	0.000140421
d__Bacteria;p__Pseudomonadota;c__Betaproteobacteria;o__Burkholderiales;f__Burkholderiales_unclassified;g__Aquabacterium;s__Aquabacterium_sp._OR-4	7.83895E-05	5.15335E-05	0.000118579	0.000129272	0.000398711	1.65246E-05	0.000140718	0.000121174	0.000140256
d__Bacteria;p__Pseudomonadota;c__Alphaproteobacteria;o__Sphingomonadales;f__Erythrobacteraceae;g__Altererythrobacter;s__Altererythrobacter_sp._C41	0.000165259	0.000183915	0.000167069	0.000216491	0.000175603	0.000199379	0.000133367	0.000172816	0.000139485
d__Bacteria;p__Pseudomonadota;c__Betaproteobacteria;o__Burkholderiales;f__Sphaerotilaceae;g__Caldimonas;s__Schlegelella_aquatica	9.39768E-05	6.24141E-05	0.000109274	0.000163172	0.000415105	2.67337E-05	0.000123624	0.000108305	0.000139106
d__Bacteria;p__Pseudomonadota;c__Betaproteobacteria;o__Burkholderiales;f__Sphaerotilaceae;g__Rubrivivax;s__Rubrivivax_sp._SCN_70-15	9.09271E-05	7.66329E-05	0.000135277	0.000159406	0.000438948	2.89137E-05	0.000126608	0.000143406	0.000138661
d__Bacteria;p__Pseudomonadota;c__Betaproteobacteria;o__Burkholderiales;f__Sphaerotilaceae;g__Caldimonas;s__Caldimonas_brevitalea	9.20789E-05	7.28091E-05	0.000155504	0.000170782	0.000400176	4.47206E-05	0.000132325	0.00012016	0.000138601
d__Bacteria;p__Pseudomonadota;c__Alphaproteobacteria;o__Sphingomonadales;f__Erythrobacteraceae;g__Tsuneonella;s__Tsuneonella_deserti	0.000158637	0.000179655	0.000215134	0.000262164	0.000287414	0.000229571	0.000128265	0.0001422	0.000137942
d__Bacteria;p__Chloroflexota;c__Thermoflexia;o__Thermoflexales;f__Thermoflexales_unclassified;g__Thermoflexales_unclassified;s__Thermoflexales_bacterium	0.000151007	0.000235609	9.59991E-05	0.000186761	0.000106331	0.000132472	0.000103428	0.000110438	0.000137102
d__Bacteria;p__Pseudomonadota;c__Alphaproteobacteria;o__Sphingomonadales;f__Erythrobacteraceae;g__Croceibacterium;s__Croceibacterium_xixiisoli	0.000133749	0.000191167	0.00017714	0.000232202	0.00016234	0.000216115	0.000105982	0.000177696	0.000136762
d__Bacteria;p__Pseudomonadota;c__Alphaproteobacteria;o__Sphingomonadales;f__Sphingomonadaceae;g__Novosphingobium;s__Novosphingobium_sp._P6W	9.56132E-05	0.000112045	0.000109529	9.32814E-05	0.000131605	5.87653E-05	0.000144731	0.000116144	0.000136254
d__Bacteria;p__Bacteroidota;c__Chitinophagia;o__Chitinophagales;f__Chitinophagaceae;g__Terrimonas;s__Terrimonas_pollutisoli	0.000109831	0.000121198	0.000139939	0.000128222	6.90035E-05	0.000136037	0.00013287	0.000155225	0.000135866
d__Viruses;p__Uroviricota;c__Caudoviricetes;o__Caudoviricetes_unclassified;f__Caudoviricetes_unclassified;g__Caudoviricetes_unclassified;s__Streptomyces_phage_Frankenweenie	0.00028363	0.000160917	0.000206399	0.000120885	3.70141E-05	0.000101387	0.000178912	9.33071E-05	0.000135861
d__Bacteria;p__Pseudomonadota;c__Betaproteobacteria;o__Burkholderiales;f__Burkholderiales_unclassified;g__Aquabacterium;s__Aquabacterium_humicola	8.69048E-05	6.794E-05	9.89289E-05	0.000136541	0.000480302	3.43424E-05	0.000138232	0.000110301	0.000135775
d__Bacteria;p__Actinomycetota;c__Actinomycetes;o__Micrococcales;f__Microbacteriaceae;g__Protaetiibacter;s__Protaetiibacter_larvae	7.89499E-05	0.000124919	4.81899E-05	7.8296E-05	0.000134559	0.000180832	6.98549E-05	0.000117432	0.000135333
d__Bacteria;p__Pseudomonadota;c__Gammaproteobacteria;o__Steroidobacterales;f__Steroidobacteraceae;g__Steroidobacter;s__Steroidobacter_agaridevorans	0.000176121	0.000118539	8.41696E-05	0.000377226	6.71464E-05	0.000268196	0.000171592	0.000183273	0.000135103
d__Bacteria;p__Pseudomonadota;c__Betaproteobacteria;o__Burkholderiales;f__Sphaerotilaceae;g__Methylibium;s__Methylibium_petroleiphilum	7.79183E-05	5.03352E-05	0.000102355	0.000136057	0.000402102	1.84631E-05	0.000131877	0.000101888	0.00013501
d__Bacteria;p__Pseudomonadota;c__Betaproteobacteria;o__Burkholderiales;f__Sphaerotilaceae;g__Azohydromonas;s__Azohydromonas_sediminis	0.000100946	5.52254E-05	0.000120539	0.000160825	0.000461905	1.9926E-05	0.000135447	0.000111929	0.000134731
d__Bacteria;p__Pseudomonadota;c__Gammaproteobacteria;o__Lysobacterales;f__Lysobacteraceae;g__Vulcaniibacterium;s__Vulcaniibacterium_gelatinicum	9.73384E-05	0.000276802	9.58552E-05	0.00017615	0.000324712	0.0002313	0.000155255	8.87348E-05	0.000133854
d__Bacteria;p__Pseudomonadota;c__Betaproteobacteria;o__Burkholderiales;f__Sphaerotilaceae;g__Ideonella;s__Ideonella_alba	7.94895E-05	4.67863E-05	0.000102378	0.000123108	0.00038155	1.91318E-05	0.000123272	9.8105E-05	0.000133787
d__Bacteria;p__Pseudomonadota;c__Alphaproteobacteria;o__Sphingomonadales;f__Sphingomonadaceae;g__Sphingomonas;s__Sphingomonas_sp._PR090111-T3T-6A	0.000180163	0.000206384	7.71565E-05	0.000157115	0.000146455	0.00025161	8.78854E-05	0.000179436	0.000133651
d__Bacteria;p__Pseudomonadota;c__Alphaproteobacteria;o__Sphingomonadales;f__Sphingomonadaceae;g__Novosphingobium;s__Novosphingobium_silvae	8.3261E-05	0.000100575	0.000103436	8.90042E-05	0.000136787	5.78396E-05	0.000127321	0.000135541	0.000132889
d__Bacteria;p__Pseudomonadota;c__Alphaproteobacteria;o__Hyphomicrobiales;f__Devosiaceae;g__Devosia;s__Devosia_sp._DBB001	0.000165208	0.000171803	0.00010515	8.91398E-05	0.000192553	0.000143774	0.00011372	0.000148006	0.000132867
d__Bacteria;p__Pseudomonadota;c__Betaproteobacteria;o__Burkholderiales;f__Comamonadaceae;g__Polaromonas;s__Polaromonas_sp.	9.45897E-05	7.86442E-05	0.000122631	0.000167901	0.000394946	4.72524E-05	0.00013633	0.00013163	0.000132606
d__Bacteria;p__Pseudomonadota;c__Betaproteobacteria;o__Burkholderiales;f__Comamonadaceae;g__Rhodoferax;s__uncultured_Albidiferax_sp.	7.29856E-05	4.90599E-05	9.87992E-05	0.000115598	0.000324135	1.35679E-05	0.000117441	0.000100278	0.000131671
d__Bacteria;p__Pseudomonadota;c__Betaproteobacteria;o__Burkholderiales;f__Sphaerotilaceae;g__Caldimonas;s__Caldimonas_mangrovi	8.22373E-05	5.60688E-05	0.000111901	0.000133668	0.000443351	2.70959E-05	0.000122129	0.000102299	0.000131583
d__Bacteria;p__Pseudomonadota;c__Alphaproteobacteria;o__Sphingomonadales;f__Sphingomonadaceae;g__Novosphingobium;s__Novosphingobium_barchaimii	8.29192E-05	0.000102124	0.000107137	9.962E-05	0.000134503	7.3253E-05	0.000136041	0.000125418	0.000131578
d__Bacteria;p__Pseudomonadota;c__Gammaproteobacteria;o__Lysobacterales;f__Rhodanobacteraceae;g__Frateuria;s__Frateuria_unclassified	0.000162807	0.000179511	0.000121948	0.000276798	0.00010734	0.00040159	8.92424E-05	0.000129087	0.000131036
d__Bacteria;p__Pseudomonadota;c__Gammaproteobacteria;o__Lysobacterales;f__Lysobacteraceae;g__Thermomonas;s__Thermomonas_aquatica	0.00011097	0.000533423	9.26341E-05	0.000139912	0.000269325	0.000166614	0.00012308	0.00012815	0.00013093
d__Bacteria;p__Bacteroidota;c__Chitinophagia;o__Chitinophagales;f__Chitinophagaceae;g__Chitinophaga;s__Chitinophaga_unclassified	0.000121221	0.000142683	0.000126755	9.95069E-05	3.13013E-05	0.00010193	0.000141963	0.000145223	0.000130539
d__Bacteria;p__Pseudomonadota;c__Betaproteobacteria;o__Burkholderiales;f__Burkholderiales_unclassified;g__Rhizobacter;s__Rhizobacter_sp._Root404	8.37601E-05	5.93957E-05	9.88136E-05	0.000146006	0.000430415	3.39396E-05	0.000126463	0.000107113	0.000130216
d__Bacteria;p__Pseudomonadota;c__Alphaproteobacteria;o__Sphingomonadales;f__Sphingomonadaceae;g__Sphingomonas;s__Sphingomonas_arenae	0.000137792	0.000160671	0.000186857	0.000207646	0.000241206	0.000197008	0.000189136	0.000100083	0.000130213
d__Bacteria;p__Pseudomonadota;c__Gammaproteobacteria;o__Lysobacterales;f__Lysobacteraceae;g__Lysobacter;s__Lysobacter_sp._Root494	8.39056E-05	0.000206446	8.19771E-05	0.000175048	0.000369089	0.000254751	0.000102821	8.53247E-05	0.000129918
d__Bacteria;p__Pseudomonadota;c__Gammaproteobacteria;o__Cellvibrionales;f__Cellvibrionaceae;g__Saccharophagus;s__Saccharophagus_degradans	4.08161E-05	5.36897E-05	5.00007E-05	4.1353E-05	2.38838E-05	4.02675E-05	7.75532E-05	6.61009E-05	0.000129681
d__Bacteria;p__Pseudomonadota;c__Betaproteobacteria;o__Burkholderiales;f__Sphaerotilaceae;g__Rubrivivax;s__Rubrivivax_sp._A210	8.43932E-05	5.1226E-05	0.00010532	0.00013977	0.000410634	1.9967E-05	0.000117224	9.84991E-05	0.000129583
d__Bacteria;p__Pseudomonadota;c__Alphaproteobacteria;o__Hyphomicrobiales;f__Stappiaceae;g__Roseibium;s__Roseibium_sp._TrichSKD4	0.000107475	0.000123667	0.000184546	0.000120968	0.000145793	0.000113137	0.000119409	0.000117661	0.000129094
d__Bacteria;p__Pseudomonadota;c__Alphaproteobacteria;o__Hyphomicrobiales;f__Rhizobiaceae;g__Rhizobium;s__Rhizobium_rhizogenes	0.000131393	6.54275E-05	0.000206787	0.000141564	0.00022832	5.54391E-05	7.6722E-05	0.000155027	0.000128467
d__Bacteria;p__Pseudomonadota;c__Alphaproteobacteria;o__Sphingomonadales;f__Sphingomonadaceae;g__Sphingopyxis;s__Sphingopyxis_soli	7.3987E-05	7.67003E-05	0.000110531	8.50845E-05	0.000121288	7.14867E-05	5.81981E-05	0.00010602	0.000128459
d__Bacteria;p__Pseudomonadota;c__Alphaproteobacteria;o__Sphingomonadales;f__Sphingomonadaceae;g__Novosphingobium;s__Novosphingobium_panipatense	8.12723E-05	0.000104953	8.6458E-05	9.41824E-05	9.8904E-05	7.20974E-05	0.000111112	0.000115121	0.000128303
d__Bacteria;p__Pseudomonadota;c__Gammaproteobacteria;o__Lysobacterales;f__Rhodanobacteraceae;g__Rhodanobacter;s__Rhodanobacter_sp._PCA2	0.00028203	0.000158565	0.000199999	0.000332771	5.51252E-05	0.000119728	0.000152313	0.000149079	0.000128132
d__Bacteria;p__Gemmatimonadota;c__Gemmatimonadia;o__Gemmatimonadales;f__Gemmatimonadaceae;g__Gemmatimonadaceae_unclassified;s__uncultured_Gemmatimonadaceae_bacterium	0.000214988	0.000152959	0.000155499	0.000204775	0.000211554	0.000254535	0.00024365	8.63483E-05	0.000128046
d__Bacteria;p__Pseudomonadota;c__Alphaproteobacteria;o__Sphingomonadales;f__Sphingosinicellaceae;g__Sphingosinicella;s__Sphingosinicella_humi	0.000120628	0.000143028	0.00013385	0.000177532	0.000188999	0.000196912	0.000149882	0.000136466	0.000128037
d__Viruses;p__Viruses_unclassified;c__Viruses_unclassified;o__Viruses_unclassified;f__Viruses_unclassified;g__Viruses_unclassified;s__Prokaryotic_dsDNA_virus_sp.	0.000124924	0.000160435	0.000150369	0.000159315	0.000167738	6.92409E-05	0.000224832	0.000122047	0.00012799
d__Bacteria;p__Pseudomonadota;c__Betaproteobacteria;o__Nitrosomonadales;f__Methylophilaceae;g__Methylobacillus;s__Methylobacillus_glycogenes	0.000114226	0.000117042	0.000151734	4.53032E-05	9.81532E-05	3.73969E-05	0.0001744	0.000131903	0.00012795
d__Bacteria;p__Pseudomonadota;c__Alphaproteobacteria;o__Sphingomonadales;f__Sphingomonadaceae;g__Novosphingobium;s__Novosphingobium_sp._Rr_2-17	7.31107E-05	0.000100065	9.33563E-05	0.000104266	0.000126091	7.75259E-05	0.000107775	0.000113567	0.000127868
d__Bacteria;p__Pseudomonadota;c__Alphaproteobacteria;o__Hyphomicrobiales;f__Nitrobacteraceae;g__Afipia;s__Afipia_sp._64-13	0.000110335	0.000106848	0.000128881	0.000116466	0.000171252	0.000142722	8.21212E-05	0.000228161	0.000127224
d__Bacteria;p__Pseudomonadota;c__Gammaproteobacteria;o__Lysobacterales;f__Lysobacteraceae;g__Stenotrophomonas;s__Stenotrophomonas_sp.	0.000140409	0.000146765	0.000132255	0.000174912	0.00014483	0.000180282	0.000126412	0.000105393	0.000126886
d__Bacteria;p__Pseudomonadota;c__Alphaproteobacteria;o__Alphaproteobacteria_unclassified;f__Alphaproteobacteria_unclassified;g__Alphaproteobacteria_unclassified;s__uncultured_alpha_proteobacterium_HF0130_20P23	8.31677E-05	0.00011575	0.000130418	0.000106479	0.000135885	0.000106331	0.00013344	0.000108393	0.000126746
d__Bacteria;p__Pseudomonadota;c__Gammaproteobacteria;o__Moraxellales;f__Moraxellaceae;g__Acinetobacter;s__Acinetobacter_sp.	0.000188414	0.000169688	0.000202019	0.000103421	3.75164E-05	5.34312E-05	0.000158393	0.000127726	0.000126493
d__Bacteria;p__Pseudomonadota;c__Betaproteobacteria;o__Burkholderiales;f__Sphaerotilaceae;g__Roseateles;s__uncultured_Roseateles_sp.	8.6459E-05	6.72213E-05	0.000112397	0.000128447	0.000383878	2.90822E-05	0.000134946	9.24774E-05	0.000126445
d__Bacteria;p__Pseudomonadota;c__Alphaproteobacteria;o__Caulobacterales;f__Caulobacteraceae;g__Phenylobacterium;s__Phenylobacterium_zucineum	0.000135497	0.000152517	0.000133601	0.000181728	0.000541382	8.56667E-05	0.000158586	0.00014077	0.000125397
d__Bacteria;p__Pseudomonadota;c__Betaproteobacteria;o__Burkholderiales;f__Sphaerotilaceae;g__Azohydromonas;s__Azohydromonas_lata	8.47705E-05	6.75297E-05	0.000101411	0.000131307	0.000404263	1.76548E-05	0.000112591	9.59456E-05	0.00012527
d__Bacteria;p__Pseudomonadota;c__Betaproteobacteria;o__Burkholderiales;f__Burkholderiales_unclassified;g__Burkholderiales_unclassified;s__Burkholderiales_bacterium_JOSHI_001	7.36997E-05	4.23757E-05	9.18949E-05	0.0001273	0.000365441	1.40156E-05	0.000125502	0.000101239	0.000125216
d__Bacteria;p__Gemmatimonadota;c__Gemmatimonadota_unclassified;o__Gemmatimonadota_unclassified;f__Gemmatimonadota_unclassified;g__Gemmatimonadota_unclassified;s__Gemmatimonadetes_bacterium_T265	0.000157043	0.000114946	0.000114669	0.000149773	0.000136517	0.000137973	0.000170109	6.95098E-05	0.000125169
d__Bacteria;p__Pseudomonadota;c__Gammaproteobacteria;o__Lysobacterales;f__Lysobacteraceae;g__Luteimonas;s__Luteimonas_aquatica	6.4187E-05	0.00011072	0.000110833	0.000153479	0.000147038	0.000201897	7.3496E-05	8.71322E-05	0.000125126
d__Bacteria;p__Pseudomonadota;c__Alphaproteobacteria;o__Hyphomicrobiales;f__Rhizobiaceae;g__Shinella;s__uncultured_Shinella_sp.	0.000139034	0.000197318	0.000197231	0.000115578	0.000205953	4.28231E-05	8.52012E-05	0.000156682	0.000124198
d__Bacteria;p__Pseudomonadota;c__Betaproteobacteria;o__Burkholderiales;f__Sphaerotilaceae;g__Ideonella;s__Ideonella_livida	7.04342E-05	4.10378E-05	9.55104E-05	0.000116486	0.00036999	9.73793E-06	0.000113823	0.00010021	0.000124148
d__Bacteria;p__Pseudomonadota;c__Alphaproteobacteria;o__Hyphomicrobiales;f__Phyllobacteriaceae;g__Aquamicrobium;s__Aquamicrobium_defluvii	0.000113232	0.000159963	0.000143688	7.06205E-05	8.49068E-05	0.000122451	6.5956E-05	0.000209354	0.000123907
d__Bacteria;p__Pseudomonadota;c__Alphaproteobacteria;o__Sphingomonadales;f__Sphingomonadaceae;g__Sphingomonas;s__Sphingomonas_sp._HDW15A	0.00012121	0.000131997	0.000135362	0.000183744	0.000296987	0.000239821	0.000170248	0.000103254	0.000123809
d__Bacteria;p__Pseudomonadota;c__Alphaproteobacteria;o__Hyphomicrobiales;f__Nitrobacteraceae;g__Nitrobacter;s__Nitrobacter_hamburgensis	9.40743E-05	9.87358E-05	0.000127986	8.95092E-05	0.000153762	0.000120389	5.02483E-05	0.000218987	0.000123542
d__Bacteria;p__Pseudomonadota;c__Betaproteobacteria;o__Nitrosomonadales;f__Methylophilaceae;g__Methylobacillus;s__Methylobacillus_unclassified	0.000121323	0.000100346	0.000148686	5.81604E-05	0.000111914	2.64045E-05	0.00018331	0.000124682	0.000123312
d__Bacteria;p__Bacteroidota;c__Flavobacteriia;o__Flavobacteriales;f__Flavobacteriaceae;g__Aequorivita;s__Aequorivita_todarodis	1.58273E-05	6.81083E-05	0.000134795	0.00014529	2.8862E-05	0.000286476	1.15294E-05	8.31622E-05	0.000122716
d__Bacteria;p__Pseudomonadota;c__Alphaproteobacteria;o__Sphingomonadales;f__Sphingomonadaceae;g__Rhizorhapis;s__Rhizorhapis_sp.	0.000122119	0.000105072	0.000120377	0.000136618	0.000127563	6.89207E-05	0.000164464	0.000124475	0.000122343
d__Bacteria;p__Pseudomonadota;c__Gammaproteobacteria;o__Gammaproteobacteria_unclassified;f__Gammaproteobacteria_unclassified;g__Gammaproteobacteria_unclassified;s__uncultured_gamma_proteobacterium_HF0010_05D02	4.73508E-05	5.37999E-05	8.72534E-05	6.25069E-05	3.39548E-05	4.88131E-05	9.32788E-05	7.19314E-05	0.000122097
d__Bacteria;p__Pseudomonadota;c__Alphaproteobacteria;o__Sphingomonadales;f__Erythrobacteraceae;g__Pelagerythrobacter;s__Pelagerythrobacter_aerophilus	0.000123654	0.000146864	0.000180076	0.000182051	0.000145744	0.000157234	0.000107386	0.000125873	0.000122009
d__Bacteria;p__Pseudomonadota;c__Alphaproteobacteria;o__Hyphomicrobiales;f__Rhizobiaceae;g__Agrobacterium;s__Agrobacterium_sp._LY4	0.000157851	4.03432E-05	0.000230384	0.000140081	0.000227446	6.33108E-05	8.79807E-05	0.000179774	0.000121944
d__Bacteria;p__Pseudomonadota;c__Alphaproteobacteria;o__Sphingomonadales;f__Erythrobacteraceae;g__Tsuneonella;s__Tsuneonella_mangrovi	0.0002103	0.00026603	0.000234065	0.000266087	0.000207619	0.000198206	0.000168615	0.000156402	0.000121641
d__Bacteria;p__Bacteroidota;c__Chitinophagia;o__Chitinophagales;f__Chitinophagaceae;g__Thermoflavifilum;s__Thermoflavifilum_thermophilum	0.000136391	0.000139307	0.000114634	8.51485E-05	2.66077E-05	0.000106952	0.000168595	0.000137728	0.000121469
d__Bacteria;p__Bacteroidota;c__Chitinophagia;o__Chitinophagales;f__Chitinophagaceae;g__Terrimonas;s__Terrimonas_sp.	9.93619E-05	0.000111332	0.000112885	0.000130631	3.74724E-05	0.000119959	0.000121108	0.000180167	0.000121159
d__Bacteria;p__Pseudomonadota;c__Betaproteobacteria;o__Burkholderiales;f__Alcaligenaceae;g__Derxia;s__Derxia_lacustris	6.76961E-05	4.82069E-05	8.38406E-05	0.000113004	0.000360223	1.33965E-05	0.000101015	8.09585E-05	0.000120693
d__Bacteria;p__Pseudomonadota;c__Gammaproteobacteria;o__Pseudomonadales;f__Pseudomonadaceae;g__Pseudomonas;s__Pseudomonas_oryzagri	0.000126507	0.000100617	0.000120714	0.00015158	6.97946E-05	0.000124498	0.000103126	0.000116922	0.000120618
d__Bacteria;p__Bacteroidota;c__Sphingobacteriia;o__Sphingobacteriales;f__Sphingobacteriaceae;g__Pedobacter;s__Pedobacter_sp.	8.86658E-05	0.000112456	9.98783E-05	0.000118211	3.78283E-05	9.17203E-05	0.00011954	0.000125039	0.000119997
d__Bacteria;p__Verrucomicrobiota;c__Verrucomicrobiia;o__Verrucomicrobiales;f__Verrucomicrobiaceae;g__Verrucomicrobiaceae_unclassified;s__Verrucomicrobiaceae_bacterium	9.44862E-05	0.000122866	0.000122156	7.24235E-05	7.46229E-05	6.39175E-05	0.00012826	0.000122273	0.000119892
d__Bacteria;p__Actinomycetota;c__Actinomycetes;o__Kitasatosporales;f__Streptomycetaceae;g__Streptomyces;s__Streptomyces_acidipaludis	0.000152462	0.00012863	0.00012715	0.000145955	1.66635E-05	0.000168471	0.000167676	0.000136071	0.000119538
d__Bacteria;p__Pseudomonadota;c__Alphaproteobacteria;o__Sphingomonadales;f__Sphingomonadaceae;g__Sphingopyxis;s__Sphingopyxis_lindanitolerans	9.47843E-05	8.27954E-05	0.000124466	8.44857E-05	0.000132594	0.000100936	7.29514E-05	0.000110646	0.000119316
d__Bacteria;p__Actinomycetota;c__Actinomycetes;o__Kitasatosporales;f__Streptomycetaceae;g__Actinacidiphila;s__Actinacidiphila_guanduensis	0.000151924	0.000128785	0.000147146	0.000160435	1.74503E-05	0.000175685	0.000155659	0.000141737	0.000119213
d__Bacteria;p__Pseudomonadota;c__Betaproteobacteria;o__Burkholderiales;f__Sphaerotilaceae;g__Rubrivivax;s__Rubrivivax_pictus	6.78429E-05	3.38533E-05	9.44626E-05	0.000122976	0.000380121	1.14076E-05	0.000105151	9.69852E-05	0.00011904
d__Bacteria;p__Pseudomonadota;c__Alphaproteobacteria;o__Hyphomicrobiales;f__Rhizobiaceae;g__Rhizobium;s__Rhizobium_esperanzae	0.000137262	9.7946E-05	0.000159296	4.03036E-05	7.42302E-05	2.85025E-05	4.91443E-05	0.000153997	0.000118001
d__Bacteria;p__Pseudomonadota;c__Alphaproteobacteria;o__Hyphomicrobiales;f__Nitrobacteraceae;g__Afipia;s__Afipia_unclassified	0.000116775	9.84162E-05	0.00014447	9.23646E-05	0.000147396	0.000112672	6.26856E-05	0.000231777	0.000117795
d__Bacteria;p__Gemmatimonadota;c__Longimicrobiia;o__Longimicrobiales;f__Longimicrobiaceae;g__Longimicrobium;s__Longimicrobium_sp.	0.000181455	0.000137934	0.000144675	0.000187625	0.000142321	0.000161369	0.000211622	9.37347E-05	0.000117661
d__Bacteria;p__Actinomycetota;c__Actinomycetes;o__Kitasatosporales;f__Streptomycetaceae;g__Actinacidiphila;s__Actinacidiphila_acididurans	0.000140599	0.000127779	0.000139252	0.000137992	1.81873E-05	0.00019559	0.000179059	0.000144239	0.000117623
d__Bacteria;p__Pseudomonadota;c__Gammaproteobacteria;o__Lysobacterales;f__Rhodanobacteraceae;g__Rhodanobacter;s__Rhodanobacter_sp._C03	0.000175937	0.000130952	0.000145067	0.000194445	7.92763E-05	0.000177912	0.000132699	0.000133446	0.000117582
d__Bacteria;p__Pseudomonadota;c__Alphaproteobacteria;o__Sphingomonadales;f__Sphingomonadaceae;g__Sphingomonas;s__Sphingomonas_sp._BN140010	0.000131422	0.000129424	0.000146031	0.000179588	0.00018848	0.000154911	0.000174351	8.84438E-05	0.000117511
d__Bacteria;p__Pseudomonadota;c__Gammaproteobacteria;o__Nevskiales;f__Nevskiaceae;g__Solimonas;s__Solimonas_marina	0.000147398	9.64554E-05	0.000120292	7.66657E-05	4.88123E-05	5.20523E-05	0.000106322	0.000340733	0.000117171
d__Bacteria;p__Pseudomonadota;c__Alphaproteobacteria;o__Hyphomicrobiales;f__Devosiaceae;g__Devosia;s__Devosia_geojensis	0.000150446	0.000159764	9.47262E-05	0.000127571	0.000204614	0.00012925	9.89517E-05	0.000139345	0.000117055
d__Bacteria;p__Gemmatimonadota;c__Gemmatimonadia;o__Gemmatimonadales;f__Gemmatimonadales_unclassified;g__Gemmatimonadales_unclassified;s__Gemmatimonadales_bacterium	0.000138458	0.000107682	9.63696E-05	0.000234128	0.000137143	0.000136491	0.000142174	6.48338E-05	0.000116786
d__Bacteria;p__Pseudomonadota;c__Alphaproteobacteria;o__Hyphomicrobiales;f__Phyllobacteriaceae;g__Mesorhizobium;s__Mesorhizobium_sp._Pch-S	0.000135722	0.000121388	0.000137092	7.07139E-05	6.88086E-05	8.04803E-05	8.96736E-05	0.000163645	0.000116138
d__Bacteria;p__Pseudomonadota;c__Alphaproteobacteria;o__Sphingomonadales;f__Sphingomonadaceae;g__Sphingomonas;s__Sphingomonas_edaphi	0.000129994	0.000127483	0.000133843	0.000188624	0.000217022	0.000207546	0.000178179	9.05466E-05	0.000115872
d__Bacteria;p__Pseudomonadota;c__Betaproteobacteria;o__Burkholderiales;f__Burkholderiaceae;g__Caballeronia;s__uncultured_Caballeronia_sp.	9.24593E-05	8.54948E-05	0.000219133	0.000122267	0.000131703	4.86869E-05	0.000113808	0.000123922	0.000115827
d__Bacteria;p__Bacteroidota;c__Chitinophagia;o__Chitinophagales;f__Chitinophagaceae;g__Flavisolibacter;s__Flavisolibacter_nicotianae	9.32934E-05	0.000100002	9.80321E-05	0.000130189	5.75057E-05	0.000127793	0.000119385	0.000151765	0.000115752
d__Viruses;p__Uroviricota;c__Caudoviricetes;o__Caudoviricetes_unclassified;f__Caudoviricetes_unclassified;g__Caudoviricetes_unclassified;s__Rhizobium_phage_RHph_N65	9.93422E-05	9.53106E-05	7.85148E-05	3.45435E-05	6.07439E-05	3.40047E-05	9.41496E-05	7.61048E-05	0.000115584
d__Bacteria;p__Bacteroidota;c__Chitinophagia;o__Chitinophagales;f__Chitinophagaceae;g__Chitinophaga;s__uncultured_Chitinophaga_sp.	0.000135706	0.000130228	0.000119404	0.000101512	4.10212E-05	0.000113721	0.00017929	0.000148577	0.00011544
d__Bacteria;p__Pseudomonadota;c__Alphaproteobacteria;o__Rhodospirillales;f__Acetobacteraceae;g__Saccharibacter;s__Saccharibacter_floricola	0.000120315	0.000145262	0.000185552	0.000137808	0.00014232	0.000138745	0.000144102	0.000132714	0.000115342
d__Bacteria;p__Pseudomonadota;c__Alphaproteobacteria;o__Hyphomicrobiales;f__Parvibaculaceae;g__Tepidicaulis;s__Tepidicaulis_marinus	9.93843E-05	0.000124017	0.000165418	0.000121818	0.000125021	9.81174E-05	0.000108883	0.000118734	0.000115137
d__Bacteria;p__Actinomycetota;c__Nitriliruptoria;o__Salsipaludibacterales;f__Salsipaludibacteraceae;g__Salsipaludibacter;s__Salsipaludibacter_albus	4.10925E-05	8.51184E-05	3.90473E-05	8.34992E-05	7.48446E-05	8.33217E-05	2.85525E-05	6.58059E-05	0.000115063
d__Bacteria;p__Pseudomonadota;c__Gammaproteobacteria;o__Lysobacterales;f__Lysobacteraceae;g__Xanthomonas;s__Xanthomonas_perforans	0.000101766	0.000152221	0.000114529	0.000128132	0.000213965	0.000160404	0.00010969	0.00010558	0.000114822
d__Bacteria;p__Pseudomonadota;c__Alphaproteobacteria;o__Hyphomicrobiales;f__Devosiaceae;g__Devosia;s__Devosia_sp._D6-9	0.000172598	0.000191335	8.6915E-05	0.00012045	0.000182169	0.000158221	9.30852E-05	0.000137596	0.000114225
d__Bacteria;p__Pseudomonadota;c__Gammaproteobacteria;o__Lysobacterales;f__Rhodanobacteraceae;g__Rhodanobacter;s__Rhodanobacter_sp._OR87	0.000138873	0.000110736	0.000101253	0.000180228	8.01332E-05	0.000154676	0.000106142	0.00010036	0.000114073
d__Bacteria;p__Pseudomonadota;c__Gammaproteobacteria;o__Lysobacterales;f__Lysobacteraceae;g__Luteimonas;s__Luteimonas_galliterrae	5.8078E-05	0.000136663	7.65747E-05	0.000136686	0.000206149	0.000178519	7.64189E-05	8.47785E-05	0.000113983
d__Bacteria;p__Myxococcota;c__Myxococcota_unclassified;o__Polyangiales;f__Sandaracinaceae;g__Sandaracinus;s__Sandaracinus_amylolyticus	0.000120909	0.000133484	0.000134904	8.55233E-05	3.92867E-05	4.59732E-05	0.000132593	9.2708E-05	0.000113879
d__Bacteria;p__Pseudomonadota;c__Alphaproteobacteria;o__Sphingomonadales;f__Sphingomonadaceae;g__Sphingomonas;s__Sphingomonas_sp._LaA6.9	0.000103549	0.000127112	0.000105229	8.29599E-05	0.000135737	8.98695E-05	9.45369E-05	0.000126099	0.000113354
d__Bacteria;p__Pseudomonadota;c__Alphaproteobacteria;o__Hyphomicrobiales;f__Phyllobacteriaceae;g__Mesorhizobium;s__Mesorhizobium_alhagi	0.000100001	0.000123935	0.000105316	6.00555E-05	6.34695E-05	7.60658E-05	6.8012E-05	0.000197749	0.000113011
d__Bacteria;p__Pseudomonadota;c__Gammaproteobacteria;o__Lysobacterales;f__Lysobacteraceae;g__Lysobacter;s__Lysobacter_gilvus	6.70773E-05	0.000203079	8.18118E-05	0.000131418	0.00036731	0.000243643	0.000100382	6.8578E-05	0.000112702
d__Bacteria;p__Myxococcota;c__Myxococcia;o__Myxococcales;f__Archangiaceae;g__Archangium;s__Archangium_violaceum	8.67195E-05	9.24472E-05	0.000134602	8.28352E-05	2.56581E-05	4.16146E-05	0.000129144	8.28778E-05	0.000112609
d__Bacteria;p__Pseudomonadota;c__Betaproteobacteria;o__Burkholderiales;f__Sphaerotilaceae;g__Ideonella;s__Ideonella_sp._A_288	8.14205E-05	6.28575E-05	0.000103343	0.000141087	0.000426589	2.99604E-05	0.000106979	8.62344E-05	0.000112568
d__Bacteria;p__Pseudomonadota;c__Gammaproteobacteria;o__Lysobacterales;f__Lysobacteraceae;g__Pseudoxanthomonas;s__Pseudoxanthomonas_sp.	7.60278E-05	7.93247E-05	4.75928E-05	8.62721E-05	0.000113022	0.00012112	8.30913E-05	6.90293E-05	0.000111725
d__Bacteria;p__Actinomycetota;c__Actinomycetes;o__Kitasatosporales;f__Streptomycetaceae;g__Streptomyces;s__Streptomyces_sp._840.1	0.000230203	0.000152104	0.000173311	9.73421E-05	3.71932E-05	6.69816E-05	0.000152657	9.05471E-05	0.00011172
d__Bacteria;p__Pseudomonadota;c__Alphaproteobacteria;o__Hyphomicrobiales;f__Devosiaceae;g__Devosia;s__uncultured_Devosia_sp.	0.000134778	0.000147424	9.19939E-05	0.00010059	0.000148865	8.83558E-05	9.43301E-05	0.000137147	0.000111644
d__Bacteria;p__Pseudomonadota;c__Betaproteobacteria;o__Burkholderiales;f__Sphaerotilaceae;g__Sphaerotilus;s__Sphaerotilus_sp._FB-3	8.32232E-05	5.34452E-05	9.35795E-05	0.000121575	0.000393016	1.89541E-05	0.000109673	0.000101308	0.000111568
d__Bacteria;p__Pseudomonadota;c__Gammaproteobacteria;o__Lysobacterales;f__Lysobacteraceae;g__Thermomonas;s__Thermomonas_mangrovi	9.53032E-05	0.001110799	8.42505E-05	0.000163269	0.000386173	0.000157078	0.000121755	8.98843E-05	0.000111133
d__Bacteria;p__Pseudomonadota;c__Alphaproteobacteria;o__Hyphomicrobiales;f__Phyllobacteriaceae;g__Mesorhizobium;s__Mesorhizobium_captivum	0.000118082	0.000142564	0.000128213	7.05352E-05	7.17224E-05	8.96342E-05	6.67849E-05	0.000220561	0.000111046
d__Bacteria;p__Chloroflexota;c__Anaerolineae;o__Anaerolineae_unclassified;f__Anaerolineae_unclassified;g__Anaerolineae_unclassified;s__Anaerolineae_bacterium_SM23__63	0.000114264	0.000189192	6.29073E-05	0.000151906	8.89375E-05	0.000100189	7.61443E-05	8.74641E-05	0.000110786
d__Bacteria;p__Pseudomonadota;c__Alphaproteobacteria;o__Sphingomonadales;f__Sphingomonadaceae;g__Novosphingobium;s__Novosphingobium_clariflavum	7.09735E-05	7.63175E-05	8.23428E-05	7.75971E-05	0.000139204	5.75424E-05	0.000113994	0.000107395	0.00011033
d__Bacteria;p__Pseudomonadota;c__Alphaproteobacteria;o__Sphingomonadales;f__Erythrobacteraceae;g__Croceicoccus;s__Croceicoccus_estronivorus	0.0001094	0.000119967	0.000135298	0.00014163	0.000157795	0.00010577	0.000106789	0.000135346	0.000110021
d__Bacteria;p__Pseudomonadota;c__Gammaproteobacteria;o__Lysobacterales;f__Lysobacteraceae;g__Lysobacter;s__Lysobacter_niabensis	7.35587E-05	0.000177049	6.14085E-05	0.000120407	0.000285552	0.000166775	7.89941E-05	7.32129E-05	0.000109897
d__Bacteria;p__Pseudomonadota;c__Betaproteobacteria;o__Burkholderiales;f__Sphaerotilaceae;g__Ideonella;s__Ideonella_azotifigens	8.77418E-05	3.77168E-05	9.02495E-05	0.000125127	0.000363136	1.88874E-05	0.000116068	0.000105979	0.000109886
d__Bacteria;p__Bacteroidota;c__Flavobacteriia;o__Flavobacteriales;f__Crocinitomicaceae;g__Taishania;s__Taishania_pollutisoli	2.51432E-05	0.0001231	9.6234E-05	7.20592E-05	1.83082E-05	1.45935E-05	0.000115937	7.81796E-05	0.000109808
d__Bacteria;p__Bacteroidota;c__Sphingobacteriia;o__Sphingobacteriales;f__Sphingobacteriaceae;g__Sphingobacteriaceae_unclassified;s__Sphingobacteriaceae_bacterium	6.85089E-05	0.000103759	0.000178325	8.81529E-05	1.67616E-05	6.33295E-05	0.000127425	0.000112696	0.000109666
d__Bacteria;p__Actinomycetota;c__Actinomycetes;o__Micrococcales;f__Microbacteriaceae;g__Microbacterium;s__Microbacterium_sp._18062	9.61214E-05	7.84859E-05	8.31714E-05	7.55216E-05	7.84084E-05	7.70349E-05	7.56078E-05	7.00896E-05	0.00010964
d__Bacteria;p__Bacteroidota;c__Sphingobacteriia;o__Sphingobacteriales;f__Sphingobacteriaceae;g__Pedobacter;s__Pedobacter_sp._BS3	0.000109834	0.000109696	0.000103847	9.51151E-05	1.83172E-05	7.96414E-05	0.000132604	0.000145725	0.000109575
d__Bacteria;p__Pseudomonadota;c__Alphaproteobacteria;o__Hyphomicrobiales;f__Rhizobiaceae;g__Agrobacterium;s__Agrobacterium_salinitolerans	0.000134762	3.61401E-05	0.000174742	0.000115089	0.00017839	6.25178E-05	8.81702E-05	0.000150149	0.000108676
d__Bacteria;p__Pseudomonadota;c__Alphaproteobacteria;o__Sphingomonadales;f__Sphingomonadaceae;g__Sphingobium;s__Sphingobium_jiangsuense	6.70234E-05	8.94128E-05	9.78519E-05	8.45188E-05	0.000126521	7.09154E-05	8.11991E-05	9.19598E-05	0.000108523
d__Bacteria;p__Actinomycetota;c__Actinomycetes;o__Kitasatosporales;f__Streptomycetaceae;g__Streptomyces;s__Streptomyces_sp._Tu6071	0.000219101	0.000129844	0.000163665	9.73447E-05	3.40256E-05	8.67599E-05	0.000136994	7.71851E-05	0.000108515
d__Bacteria;p__Pseudomonadota;c__Alphaproteobacteria;o__Sphingomonadales;f__Sphingosinicellaceae;g__Sphingosinicella;s__Sphingosinicella_ginsenosidimutans	0.000106985	0.000122157	8.97422E-05	0.000167145	0.000172885	0.000220844	0.000162443	8.52046E-05	0.000108252
d__Bacteria;p__Actinomycetota;c__Actinomycetes;o__Mycobacteriales;f__Mycobacteriaceae;g__Mycobacteroides;s__Mycobacteroides_abscessus	0.000197964	6.76309E-05	0.000143952	6.33916E-05	8.52741E-05	0.000100303	0.000142719	9.82423E-05	0.000108251
d__Bacteria;p__Pseudomonadota;c__Gammaproteobacteria;o__Lysobacterales;f__Lysobacteraceae;g__Pseudoxanthomonas;s__Pseudoxanthomonas_helianthi	8.52694E-05	0.00012994	7.70057E-05	0.000114901	0.000185441	0.000160553	0.000106945	8.41538E-05	0.000108129
d__Bacteria;p__Pseudomonadota;c__Alphaproteobacteria;o__Sphingomonadales;f__Sphingomonadaceae;g__Novosphingobium;s__Novosphingobium_sp._9	9.26672E-05	9.97531E-05	9.64517E-05	9.38554E-05	9.38265E-05	8.45775E-05	9.69628E-05	0.000103303	0.000107802
d__Bacteria;p__Chloroflexota;c__Candidatus_Thermofonsia;o__Phototrophicales;f__Phototrophicaceae;g__Phototrophicus;s__Phototrophicus_methaneseepsis	0.000109103	0.00018845	7.0724E-05	0.000163959	0.000132115	0.000157437	7.43129E-05	7.84668E-05	0.0001077
d__Bacteria;p__Pseudomonadota;c__Alphaproteobacteria;o__Sphingomonadales;f__Sphingomonadaceae;g__Sphingomonas;s__Sphingomonas_tagetis	6.77367E-05	6.92638E-05	0.000111286	6.4938E-05	0.000108858	7.66312E-05	6.88859E-05	8.92082E-05	0.000107582
d__Bacteria;p__Actinomycetota;c__Actinomycetes;o__Kitasatosporales;f__Streptomycetaceae;g__Streptomyces;s__Streptomyces_griseoaurantiacus	0.0005079	0.000528351	0.001125399	0.000511423	0.000198791	0.00061494	0.000197853	0.000401099	0.000107458
d__Bacteria;p__Pseudomonadota;c__Betaproteobacteria;o__Burkholderiales;f__Alcaligenaceae;g__Bordetella;s__Bordetella_sp._BOR01	0.000120864	7.57756E-05	6.6166E-05	7.71968E-05	3.81289E-05	3.15268E-05	0.000119045	0.000110589	0.000107333
d__Bacteria;p__Myxococcota;c__Myxococcota_unclassified;o__Haliangiales;f__Kofleriaceae;g__Haliangium;s__Haliangium_ochraceum	0.000157406	0.000167709	0.000113979	8.18342E-05	1.96328E-05	7.74383E-05	0.000152589	7.61237E-05	0.000107118
d__Bacteria;p__Cyanobacteriota;c__Cyanophyceae;o__Oscillatoriales;f__Microcoleaceae;g__Microcoleus;s__Microcoleus_sp._FACHB-68	0.000213156	0.000137462	0.000170899	0.00010545	3.36106E-05	7.96732E-05	0.000151415	8.4429E-05	0.000107089
d__Bacteria;p__Pseudomonadota;c__Alphaproteobacteria;o__Hyphomicrobiales;f__Rhizobiaceae;g__Rhizobium;s__Rhizobium_dioscoreae	0.000116615	8.53762E-05	0.000185654	9.07622E-05	0.000106701	5.83391E-05	7.2181E-05	0.000134748	0.000106835
d__Bacteria;p__Pseudomonadota;c__Alphaproteobacteria;o__Sphingomonadales;f__Sphingomonadaceae;g__Sphingomonas;s__Sphingomonas_psychrotolerans	9.26812E-05	0.000119076	0.000110221	7.73208E-05	8.94327E-05	8.95939E-05	9.10139E-05	0.000105406	0.000105797
d__Bacteria;p__Pseudomonadota;c__Alphaproteobacteria;o__Sphingomonadales;f__Sphingomonadaceae;g__Novosphingobium;s__Novosphingobium_cyanobacteriorum	6.0518E-05	8.14974E-05	0.000104603	9.03875E-05	0.000174676	6.50123E-05	0.000102647	0.000118274	0.000105752
d__Viruses;p__Uroviricota;c__Caudoviricetes;o__Caudoviricetes_unclassified;f__Caudoviricetes_unclassified;g__Zukovirus;s__Zukovirus_phill	0.000248838	0.000150221	0.000209274	0.000106479	4.47539E-05	9.46335E-05	0.000126378	9.93155E-05	0.000105601
d__Bacteria;p__Pseudomonadota;c__Alphaproteobacteria;o__Sphingomonadales;f__Sphingomonadaceae;g__Novosphingobium;s__Novosphingobium_sp._TCA1	7.13538E-05	6.48821E-05	8.14771E-05	6.65557E-05	8.78633E-05	4.26635E-05	0.000111872	0.000107353	0.000105464
d__Bacteria;p__Pseudomonadota;c__Alphaproteobacteria;o__Sphingomonadales;f__Sphingomonadaceae;g__Novosphingobium;s__Novosphingobium_sp._EMRT-2	6.61859E-05	9.83588E-05	9.74713E-05	8.77022E-05	0.000135167	9.71024E-05	0.00010551	0.000112277	0.000105444
d__Bacteria;p__Pseudomonadota;c__Gammaproteobacteria;o__Lysobacterales;f__Rhodanobacteraceae;g__Rhodanobacter;s__Rhodanobacter_sp._SCN_65-17	1.75319E-05	1.90617E-05	1.30517E-05	1.67664E-05	8.86677E-06	2.90428E-05	8.66738E-06	1.16322E-05	0.000105275
d__Bacteria;p__Pseudomonadota;c__Betaproteobacteria;o__Burkholderiales;f__Burkholderiales_unclassified;g__Aquabacterium;s__Aquabacterium_soli	7.25901E-05	3.17616E-05	7.57832E-05	9.86283E-05	0.000335404	1.21648E-05	9.77231E-05	8.34505E-05	0.00010518
d__Bacteria;p__Pseudomonadota;c__Alphaproteobacteria;o__Sphingomonadales;f__Erythrobacteraceae;g__Altererythrobacter;s__Altererythrobacter_sp._CC-YST694	9.93963E-05	0.000111103	0.000130334	0.000148405	0.000113955	0.000144335	0.000135601	0.00012319	0.000105047
d__Bacteria;p__Pseudomonadota;c__Alphaproteobacteria;o__Hyphomicrobiales;f__Kaistiaceae;g__Kaistia;s__Kaistia_sp._SCN_65-12	0.000129541	0.000129204	0.000135675	6.30342E-05	9.02939E-05	9.30312E-05	7.94761E-05	0.000197962	0.000104945
d__Bacteria;p__Pseudomonadota;c__Betaproteobacteria;o__Burkholderiales;f__Sphaerotilaceae;g__Roseateles;s__Roseateles_saccharophilus	6.8001E-05	4.94453E-05	9.47654E-05	0.000109672	0.000260562	1.40033E-05	0.000101168	8.61037E-05	0.000104678
d__Bacteria;p__Pseudomonadota;c__Gammaproteobacteria;o__Lysobacterales;f__Rhodanobacteraceae;g__Rhodanobacter;s__Rhodanobacter_sp._C01	0.000139606	0.00011251	0.000116848	0.000155982	8.7954E-05	0.000198019	9.63626E-05	0.000110001	0.000104649
d__Viruses;p__Uroviricota;c__Caudoviricetes;o__Caudoviricetes_unclassified;f__Caudoviricetes_unclassified;g__Nipunavirus;s__Pseudomonas_phage_JG054	0.000146002	0.00013091	0.000154867	0.000131372	9.41207E-05	7.02747E-05	0.000128218	6.85461E-05	0.000103747
d__Bacteria;p__Pseudomonadota;c__Alphaproteobacteria;o__Hyphomicrobiales;f__Rhizobiaceae;g__Rhizobium;s__Rhizobium_sp.	7.97307E-05	9.6139E-05	0.000110927	7.03422E-05	0.00017184	3.39708E-05	0.000155068	9.70307E-05	0.000103685
d__Bacteria;p__Pseudomonadota;c__Alphaproteobacteria;o__Sphingomonadales;f__Erythrobacteraceae;g__Tsuneonella;s__Tsuneonella_litorea	0.000107906	0.000136586	0.000136034	0.000128047	0.000141569	0.000121832	0.000110084	0.000106548	0.000103666
d__Bacteria;p__Pseudomonadota;c__Gammaproteobacteria;o__Lysobacterales;f__Rhodanobacteraceae;g__Rhodanobacter;s__Rhodanobacter_sp._DHG33	0.000211981	0.000115332	0.000161287	0.000246364	4.12771E-05	8.83997E-05	8.92479E-05	0.000106304	0.000103659
d__Bacteria;p__Pseudomonadota;c__Alphaproteobacteria;o__Caulobacterales;f__Caulobacteraceae;g__Caulobacter;s__Caulobacter_mirabilis	7.62614E-05	0.000159807	0.000123717	7.76154E-05	0.0004073	3.06775E-05	9.09907E-05	0.000160412	0.000103595
d__Bacteria;p__Actinomycetota;c__Actinomycetes;o__Kitasatosporales;f__Streptomycetaceae;g__Streptomyces;s__Streptomyces_sp._DSM_40750	0.000205728	0.000126056	0.000154425	9.88638E-05	3.03128E-05	8.3117E-05	0.000136693	8.67974E-05	0.000103535
d__Eukaryota;p__Ascomycota;c__Saccharomycetes;o__Saccharomycetales;f__Saccharomycetaceae;g__Saccharomyces;s__Saccharomyces_cerevisiae	3.7691E-05	7.99223E-05	0.000322228	0.000169929	0.000174598	6.14498E-05	0.000131181	6.85519E-05	0.000103481
d__Bacteria;p__Pseudomonadota;c__Alphaproteobacteria;o__Hyphomicrobiales;f__Pleomorphomonadaceae;g__Pleomorphomonas;s__uncultured_Pleomorphomonas_sp.	0.000102238	0.000106222	0.000109384	0.000129528	0.00012968	8.98407E-05	0.000115221	9.76875E-05	0.000103293
d__Bacteria;p__Pseudomonadota;c__Gammaproteobacteria;o__Steroidobacterales;f__Steroidobacteraceae;g__Peristeroidobacter;s__Peristeroidobacter_agariperforans	0.000139494	8.99736E-05	5.19617E-05	0.000263479	3.07798E-05	0.000186039	0.000127965	0.000139571	0.000103285
d__Bacteria;p__Pseudomonadota;c__Gammaproteobacteria;o__Lysobacterales;f__Lysobacteraceae;g__Vulcaniibacterium;s__Vulcaniibacterium_tengchongense	7.69296E-05	0.00015202	8.94182E-05	0.000129061	0.000186845	0.000150683	6.9023E-05	7.73559E-05	0.000103192
d__Bacteria;p__Actinomycetota;c__Actinomycetes;o__Mycobacteriales;f__Mycobacteriaceae;g__Mycobacterium;s__Mycobacterium_tuberculosis	7.56679E-05	0.000109439	0.000155296	8.26031E-05	0.000102114	9.46266E-05	9.54841E-05	9.9052E-05	0.000103159
d__Bacteria;p__Pseudomonadota;c__Alphaproteobacteria;o__Sphingomonadales;f__Sphingomonadaceae;g__Novosphingobium;s__Novosphingobium_sp._MD-1	6.05086E-05	7.82288E-05	8.8148E-05	7.22857E-05	7.14658E-05	4.62616E-05	7.95002E-05	9.19726E-05	0.000102959
d__Bacteria;p__Bacteroidota;c__Chitinophagia;o__Chitinophagales;f__Chitinophagaceae;g__Chitinophaga;s__Chitinophaga_alhagiae	9.30348E-05	9.9136E-05	7.71389E-05	6.77081E-05	2.80096E-05	7.01354E-05	0.000129569	0.000102719	0.000102574
d__Bacteria;p__Bacteroidota;c__Chitinophagia;o__Chitinophagales;f__Chitinophagaceae;g__Thermoflavifilum;s__Thermoflavifilum_aggregans	0.000100194	0.0001014	9.58755E-05	7.11362E-05	2.08294E-05	9.25016E-05	0.000117049	0.000110444	0.000102538
d__Bacteria;p__Pseudomonadota;c__Alphaproteobacteria;o__Hyphomicrobiales;f__Phyllobacteriaceae;g__Mesorhizobium;s__Mesorhizobium_sp._STM_4661	0.000100117	0.000100049	9.1174E-05	5.61703E-05	5.5586E-05	6.16083E-05	4.94991E-05	0.000162367	0.000102523
d__Bacteria;p__Pseudomonadota;c__Betaproteobacteria;o__Burkholderiales;f__Comamonadaceae;g__Rhodoferax;s__Rhodoferax_ferrireducens	7.2842E-05	5.36883E-05	7.74853E-05	0.000112076	0.00028966	2.09185E-05	0.000102644	9.23579E-05	0.000102385
d__Bacteria;p__Pseudomonadota;c__Alphaproteobacteria;o__Hyphomicrobiales;f__Rhizobiaceae;g__Sinorhizobium;s__Sinorhizobium_sp._RAC02	0.000118027	0.0001481	0.000153558	8.17565E-05	0.000142976	3.29155E-05	6.88781E-05	0.000125215	0.000101931
d__Bacteria;p__Actinomycetota;c__Actinomycetes;o__Kitasatosporales;f__Streptomycetaceae;g__Streptomyces;s__Streptomyces_jietaisiensis	0.000447327	0.000475071	0.001108028	0.000454708	0.000193835	0.000581421	0.000200312	0.000341344	0.000101659
d__Viruses;p__Uroviricota;c__Caudoviricetes;o__Caudoviricetes_unclassified;f__Caudoviricetes_unclassified;g__Caudoviricetes_unclassified;s__Streptomyces_phage_Yara	0.00022289	0.000157049	0.000194808	9.70581E-05	3.02606E-05	9.55897E-05	0.000132744	7.87958E-05	0.000101397
d__Bacteria;p__Pseudomonadota;c__Alphaproteobacteria;o__Hyphomicrobiales;f__Rhizobiaceae;g__Shinella;s__Shinella_sp._65-6	0.000100944	0.000120579	0.000115728	8.17827E-05	0.000142083	4.10568E-05	6.97127E-05	0.000105609	0.000101266
d__Bacteria;p__Pseudomonadota;c__Alphaproteobacteria;o__Hyphomicrobiales;f__Rhizobiaceae;g__Agrobacterium;s__Agrobacterium_genomosp._5	9.10144E-05	6.56104E-05	0.000143303	7.49228E-05	9.59033E-05	8.76279E-05	7.50647E-05	8.03541E-05	0.00010116
d__Bacteria;p__Bacteroidota;c__Flavobacteriia;o__Flavobacteriales;f__Flavobacteriaceae;g__Aequorivita;s__Aequorivita_antarctica	1.93462E-05	4.42978E-05	7.49444E-05	0.000108795	1.93235E-05	0.000206566	5.80884E-06	7.26668E-05	0.000100705
d__Bacteria;p__Myxococcota;c__Myxococcia;o__Myxococcales;f__Archangiaceae;g__Vitiosangium;s__Vitiosangium_sp._GDMCC_1.1324	6.22582E-05	8.0215E-05	0.000103969	7.35935E-05	0.000100367	2.6185E-05	0.000108448	7.58936E-05	0.000100515
d__Bacteria;p__Pseudomonadota;c__Alphaproteobacteria;o__Hyphomicrobiales;f__Nitrobacteraceae;g__Rhodopseudomonas;s__Rhodopseudomonas_palustris	8.47497E-05	7.05925E-05	9.64696E-05	6.36744E-05	0.000130602	6.70017E-05	5.66577E-05	0.000163628	0.000100505
d__Viruses;p__Uroviricota;c__Caudoviricetes;o__Caudoviricetes_unclassified;f__Caudoviricetes_unclassified;g__Caudoviricetes_unclassified;s__Streptomyces_phage_JustBecause	0.000245741	0.000180921	0.000207686	0.000112465	4.08866E-05	0.000131712	0.000152012	9.02738E-05	0.000100455
d__Bacteria;p__Pseudomonadota;c__Alphaproteobacteria;o__Sphingomonadales;f__Sphingomonadaceae;g__Sphingomonas;s__Sphingomonas_gilva	0.000106322	0.000132259	8.90584E-05	0.000117837	0.000110208	0.000117069	0.000116903	0.000131049	0.000100356
d__Bacteria;p__Pseudomonadota;c__Alphaproteobacteria;o__Sphingomonadales;f__Sphingomonadaceae;g__Sphingobium;s__Sphingobium_indicum	8.33793E-05	7.52053E-05	0.00010261	8.6382E-05	0.000104804	5.95031E-05	7.23137E-05	8.61199E-05	9.992E-05
d__Bacteria;p__Actinomycetota;c__Actinomycetota_unclassified;o__Actinomycetota_unclassified;f__Actinomycetota_unclassified;g__Actinomycetota_unclassified;s__Actinobacteria_bacterium_RBG_16_68_21	3.45651E-05	8.29566E-05	4.71711E-05	7.64189E-05	7.01639E-05	6.52054E-05	2.71986E-05	4.4886E-05	9.97217E-05
d__Bacteria;p__Pseudomonadota;c__Alphaproteobacteria;o__Hyphomicrobiales;f__Phyllobacteriaceae;g__Mesorhizobium;s__Mesorhizobium_sp._LHD-90	0.000114479	0.000126292	0.000105289	7.50173E-05	9.12665E-05	7.39949E-05	8.19711E-05	0.000208775	9.97048E-05
d__Bacteria;p__Pseudomonadota;c__Alphaproteobacteria;o__Sphingomonadales;f__Sphingomonadaceae;g__Novosphingobium;s__Novosphingobium_sp._MMS21-SN21R	8.41039E-05	7.78542E-05	0.000102197	0.000101498	0.000174517	5.81829E-05	9.25795E-05	0.000109197	9.96549E-05
d__Bacteria;p__Pseudomonadota;c__Alphaproteobacteria;o__Sphingomonadales;f__Sphingomonadaceae;g__Novosphingobium;s__Novosphingobium_aquimarinum	7.04957E-05	7.06779E-05	9.41675E-05	8.0723E-05	0.000127217	7.20375E-05	7.73408E-05	9.36876E-05	9.936E-05
d__Bacteria;p__Bacteroidota;c__Flavobacteriia;o__Flavobacteriia_unclassified;f__Flavobacteriia_unclassified;g__Flavobacteriia_unclassified;s__Flavobacteriia_bacterium_40-80	3.79899E-05	0.000119652	8.67021E-05	7.22544E-05	1.23477E-05	1.88108E-05	8.8733E-05	7.51034E-05	9.93079E-05
d__Bacteria;p__Pseudomonadota;c__Gammaproteobacteria;o__Lysobacterales;f__Rhodanobacteraceae;g__Frateuria;s__Frateuria_defendens	0.000145214	0.000105237	9.40183E-05	0.000187411	5.79692E-05	0.000168062	7.67789E-05	9.06324E-05	9.89272E-05
d__Bacteria;p__Pseudomonadota;c__Gammaproteobacteria;o__Lysobacterales;f__Rhodanobacteraceae;g__Rhodanobacter;s__Rhodanobacter_sp._C05	0.000148578	0.000100124	0.000106083	0.000146123	7.64771E-05	0.000161216	9.86168E-05	9.43228E-05	9.83763E-05
d__Bacteria;p__Rhodothermota;c__Rhodothermia;o__Rhodothermales;f__Salinibacteraceae;g__Salinibacter;s__Salinibacter_ruber	0.000217188	0.000131235	0.000157093	0.000102662	3.92381E-05	7.05715E-05	0.000130483	8.67898E-05	9.80011E-05
d__Bacteria;p__Pseudomonadota;c__Alphaproteobacteria;o__Hyphomicrobiales;f__Nitrobacteraceae;g__Afipia;s__Afipia_sp.	0.000101035	9.12446E-05	0.000128368	9.6197E-05	0.000143769	0.000124674	5.47856E-05	0.000277939	9.79335E-05
d__Bacteria;p__Pseudomonadota;c__Betaproteobacteria;o__Burkholderiales;f__Sphaerotilaceae;g__Piscinibacter;s__Piscinibacter_sp._HJYY11	5.79151E-05	3.48E-05	8.01482E-05	9.53815E-05	0.000283092	2.4634E-05	8.15224E-05	7.39869E-05	9.78799E-05
d__Bacteria;p__Pseudomonadota;c__Alphaproteobacteria;o__Sphingomonadales;f__Sphingomonadaceae;g__Novosphingobium;s__Novosphingobium_sp._APW14	5.58299E-05	7.37852E-05	7.3271E-05	7.94127E-05	0.000165434	8.05467E-05	6.1701E-05	0.000103432	9.78776E-05
d__Bacteria;p__Pseudomonadota;c__Alphaproteobacteria;o__Sphingomonadales;f__Sphingomonadaceae;g__Sphingomonas;s__Sphingomonas_sp._67-36	6.37206E-05	9.73375E-05	8.38471E-05	4.87242E-05	3.45495E-05	5.16843E-05	0.000104688	8.28696E-05	9.78473E-05
d__Bacteria;p__Bacteroidota;c__Chitinophagia;o__Chitinophagales;f__Chitinophagaceae;g__Paraflavitalea;s__Paraflavitalea_devenefica	8.51313E-05	9.02542E-05	0.000117966	0.000114256	3.07144E-05	9.64385E-05	0.00012232	0.000147411	9.77531E-05
d__Bacteria;p__Pseudomonadota;c__Alphaproteobacteria;o__Hyphomicrobiales;f__Phyllobacteriaceae;g__Mesorhizobium;s__Mesorhizobium_plurifarium	9.09481E-05	0.000107976	0.000145562	7.11572E-05	6.09826E-05	8.81989E-05	7.41231E-05	0.000143662	9.7728E-05
d__Bacteria;p__Pseudomonadota;c__Alphaproteobacteria;o__Hyphomicrobiales;f__Phyllobacteriaceae;g__Mesorhizobium;s__Mesorhizobium_waimense	8.69001E-05	0.000106323	8.41587E-05	6.57933E-05	6.39086E-05	7.3596E-05	5.91911E-05	0.000176425	9.7696E-05
d__Bacteria;p__Pseudomonadota;c__Gammaproteobacteria;o__Steroidobacterales;f__Steroidobacteraceae;g__Steroidobacter;s__uncultured_Steroidobacter_sp.	0.000119633	7.76203E-05	4.91566E-05	0.000257187	3.63788E-05	0.000175509	0.00011034	0.000132395	9.76183E-05
d__Bacteria;p__Myxococcota;c__Myxococcia;o__Myxococcales;f__Myxococcaceae;g__Corallococcus;s__Corallococcus_sp._EGB	5.03562E-05	8.88544E-05	0.000103247	5.95508E-05	2.43019E-05	5.15781E-05	8.67249E-05	7.478E-05	9.71967E-05
d__Bacteria;p__Pseudomonadota;c__Gammaproteobacteria;o__Lysobacterales;f__Lysobacteraceae;g__Pseudoxanthomonas;s__Pseudoxanthomonas_yeongjuensis	5.19071E-05	0.000103677	7.38705E-05	0.000141157	0.000101419	0.000191596	4.47298E-05	6.88767E-05	9.7141E-05
d__Bacteria;p__Bacteroidota;c__Chitinophagia;o__Chitinophagales;f__Chitinophagaceae;g__Sediminibacterium;s__Sediminibacterium_sp.	0.000102531	0.000111439	6.74531E-05	5.97233E-05	7.34236E-06	3.14047E-05	0.000115844	0.000118404	9.69182E-05
d__Bacteria;p__Pseudomonadota;c__Gammaproteobacteria;o__Lysobacterales;f__Lysobacterales_unclassified;g__Lysobacterales_unclassified;s__Lysobacterales_bacterium	0.000109762	8.18234E-05	5.26051E-05	0.000195466	3.46004E-05	0.000160604	8.90095E-05	8.96032E-05	9.6818E-05
d__Bacteria;p__Pseudomonadota;c__Betaproteobacteria;o__Nitrosomonadales;f__Methylophilaceae;g__Methylotenera;s__Methylotenera_unclassified	5.52367E-05	8.00658E-05	6.98793E-05	2.57795E-05	5.44631E-05	2.047E-05	9.4919E-05	7.41611E-05	9.66329E-05
d__Bacteria;p__Actinomycetota;c__Actinomycetes;o__Frankiales;f__Frankiaceae;g__Parafrankia;s__Parafrankia_discariae	0.000204568	0.000123643	0.000160537	8.15957E-05	3.44951E-05	8.69516E-05	0.000124727	6.86175E-05	9.65472E-05
d__Bacteria;p__Pseudomonadota;c__Gammaproteobacteria;o__Lysobacterales;f__Lysobacteraceae;g__Luteimonas;s__Luteimonas_arsenica	5.13994E-05	9.65621E-05	8.29857E-05	0.000120157	0.000109262	0.000143894	7.3547E-05	8.14729E-05	9.64834E-05
d__Bacteria;p__Pseudomonadota;c__Gammaproteobacteria;o__Pseudomonadales;f__Pseudomonadaceae;g__Stutzerimonas;s__Stutzerimonas_xanthomarina	7.01517E-05	9.09677E-05	7.5558E-05	9.63636E-05	7.65096E-05	0.000114795	7.63196E-05	7.24282E-05	9.63928E-05
d__Bacteria;p__Bacteroidota;c__Flavobacteriia;o__Flavobacteriales;f__Flavobacteriaceae;g__Aequorivita;s__Aequorivita_echinoideorum	1.45227E-05	4.0832E-05	8.29147E-05	0.000107612	1.95096E-05	0.000201209	3.25512E-06	6.67207E-05	9.62652E-05
d__Bacteria;p__Myxococcota;c__Myxococcia;o__Myxococcales;f__Archangiaceae;g__Archangium;s__Archangium_sp.	6.2227E-05	9.55927E-05	0.000105152	5.38507E-05	2.57005E-05	4.06782E-05	0.000116239	6.16955E-05	9.60829E-05
d__Bacteria;p__Pseudomonadota;c__Betaproteobacteria;o__Nitrosomonadales;f__Methylophilaceae;g__Methylobacillus;s__Methylobacillus_rhizosphaerae	9.23636E-05	9.31087E-05	0.000106822	2.67922E-05	7.91614E-05	2.43806E-05	0.000134962	9.77061E-05	9.59954E-05
d__Bacteria;p__Pseudomonadota;c__Alphaproteobacteria;o__Sphingomonadales;f__Sphingomonadaceae;g__Sphingopyxis;s__Sphingopyxis_panaciterrae	5.50969E-05	5.83573E-05	8.02976E-05	5.44197E-05	7.66607E-05	5.72354E-05	5.56126E-05	8.01014E-05	9.593E-05
d__Bacteria;p__Pseudomonadota;c__Alphaproteobacteria;o__Sphingomonadales;f__Sphingomonadaceae;g__Sphingomonas;s__Sphingomonas_lycopersici	7.9379E-05	0.000103502	0.000106102	8.86288E-05	0.000136992	7.40041E-05	7.86852E-05	0.000104071	9.58437E-05
d__Bacteria;p__Pseudomonadota;c__Alphaproteobacteria;o__Sphingomonadales;f__Sphingomonadaceae;g__Stakelama;s__Stakelama_sediminis	0.000151859	0.000169665	6.32072E-05	0.000130567	0.000138367	0.000180524	7.34766E-05	0.000153119	9.57478E-05
d__Bacteria;p__Pseudomonadota;c__Alphaproteobacteria;o__Caulobacterales;f__Caulobacteraceae;g__Caulobacter;s__Caulobacter_ginsengisoli	5.53295E-05	0.000155722	8.01661E-05	4.11361E-05	0.000242333	3.4075E-05	8.12087E-05	0.000161837	9.53165E-05
d__Bacteria;p__Bacteroidota;c__Flavobacteriia;o__Flavobacteriales;f__Flavobacteriaceae;g__Tenacibaculum;s__Tenacibaculum_sp._KUL113	6.73647E-05	9.31431E-05	0.000107501	8.84223E-05	6.16814E-05	7.95776E-05	8.71907E-05	7.4953E-05	9.51614E-05
d__Bacteria;p__Pseudomonadota;c__Alphaproteobacteria;o__Hyphomicrobiales;f__Phyllobacteriaceae;g__Mesorhizobium;s__Mesorhizobium_sp._61-13	0.00010025	9.60218E-05	0.000104232	6.5735E-05	6.1789E-05	9.39693E-05	6.80584E-05	0.00019381	9.49311E-05
d__Bacteria;p__Actinomycetota;c__Actinomycetes;o__Micrococcales;f__Microbacteriaceae;g__Schumannella;s__Schumannella_luteola	5.94283E-05	9.29507E-05	4.61523E-05	6.72095E-05	9.89823E-05	0.000144404	3.74749E-05	9.04592E-05	9.48788E-05
d__Bacteria;p__Pseudomonadota;c__Alphaproteobacteria;o__Sphingomonadales;f__Sphingomonadaceae;g__Sphingomonas;s__Sphingomonas_sp._LH128	4.91864E-05	4.89633E-05	6.89678E-05	7.35763E-05	8.88981E-05	4.72292E-05	8.78749E-05	7.04612E-05	9.48301E-05
d__Bacteria;p__Pseudomonadota;c__Betaproteobacteria;o__Burkholderiales;f__Sphaerotilaceae;g__Methylibium;s__Methylibium_sp._Pch-M	5.85829E-05	3.02548E-05	7.51667E-05	0.000107204	0.000293655	1.258E-05	8.21327E-05	6.94494E-05	9.48296E-05
d__Bacteria;p__Acidobacteriota;c__Acidobacteriota_unclassified;o__Acidobacteriota_unclassified;f__Acidobacteriota_unclassified;g__Acidobacteriota_unclassified;s__Acidobacteria_bacterium_13_1_40CM_65_14	8.98034E-05	8.28384E-05	0.000121882	4.54009E-05	6.13815E-05	8.51997E-05	0.000137132	8.52776E-05	9.47082E-05
d__Bacteria;p__Pseudomonadota;c__Alphaproteobacteria;o__Hyphomicrobiales;f__Phyllobacteriaceae;g__Mesorhizobium;s__Mesorhizobium_sp._YM1C-6-2	8.46155E-05	0.000102705	0.000125196	5.26257E-05	7.65837E-05	8.13488E-05	4.96425E-05	0.000163951	9.45638E-05
d__Bacteria;p__Candidatus_Saccharibacteria;c__Candidatus_Saccharibacteria_unclassified;o__Candidatus_Saccharibacteria_unclassified;f__Candidatus_Saccharibacteria_unclassified;g__Candidatus_Mycosynbacter;s__Candidatus_Mycosynbacter_amalyticus	0.000148258	0.000165931	0.000139729	0.000109331	8.86381E-06	0.000104265	0.000161732	0.000158138	9.44419E-05
d__Bacteria;p__Myxococcota;c__Myxococcia;o__Myxococcales;f__Myxococcales_unclassified;g__Myxococcales_unclassified;s__Myxococcales_bacterium_68-20	9.06488E-05	8.20301E-05	9.4913E-05	6.28621E-05	2.0708E-05	4.06637E-05	8.16564E-05	6.48386E-05	9.43143E-05
d__Bacteria;p__Pseudomonadota;c__Alphaproteobacteria;o__Sphingomonadales;f__Erythrobacteraceae;g__Altererythrobacter;s__Altererythrobacter_sp._KTW20L	0.000169809	0.000135234	0.000160497	0.000133693	8.55458E-05	0.000139627	0.000114209	0.000103204	9.40231E-05
d__Bacteria;p__Bacteroidota;c__Flavobacteriia;o__Flavobacteriales;f__Flavobacteriaceae;g__Flavobacterium;s__Flavobacterium_daejeonense	2.51049E-05	1.18669E-05	6.58243E-05	3.84146E-05	2.86198E-06	9.94088E-06	3.98389E-05	8.78601E-05	9.39456E-05
d__Bacteria;p__Actinomycetota;c__Actinomycetes;o__Kitasatosporales;f__Streptomycetaceae;g__Streptantibioticus;s__Streptantibioticus_ferralitis	0.000199433	0.000137767	0.000181831	9.5266E-05	3.67338E-05	8.59004E-05	0.000127591	8.9795E-05	9.34212E-05
d__Bacteria;p__Pseudomonadota;c__Betaproteobacteria;o__Burkholderiales;f__Alcaligenaceae;g__Bordetella;s__Bordetella_pertussis	9.72608E-05	8.81955E-05	9.44137E-05	7.92628E-05	5.74102E-05	7.60625E-05	9.68128E-05	9.0676E-05	9.3384E-05
d__Bacteria;p__Actinomycetota;c__Actinomycetes;o__Kitasatosporales;f__Streptomycetaceae;g__Streptomyces;s__Streptomyces_aculeolatus	0.000192576	0.000127391	0.00015395	7.98209E-05	3.04773E-05	7.86407E-05	0.000117237	7.42361E-05	9.33825E-05
d__Bacteria;p__Bacteroidota;c__Chitinophagia;o__Chitinophagales;f__Chitinophagaceae;g__Chitinophaga;s__Chitinophaga_cymbidii	9.36834E-05	9.95996E-05	8.93245E-05	7.80604E-05	3.29088E-05	8.7229E-05	0.000129908	0.000107506	9.31309E-05
d__Bacteria;p__Bacteroidota;c__Flavobacteriia;o__Flavobacteriales;f__Flavobacteriaceae;g__Aequorivita;s__Aequorivita_vladivostokensis	1.77476E-05	4.3669E-05	8.63087E-05	0.000104374	1.95807E-05	0.000176282	4.12291E-06	5.31014E-05	9.30355E-05
d__Bacteria;p__Pseudomonadota;c__Betaproteobacteria;o__Burkholderiales;f__Sphaerotilaceae;g__Piscinibacter;s__uncultured_Piscinibacter_sp.	6.83338E-05	4.16701E-05	8.25941E-05	0.000117128	0.000359038	3.02158E-05	9.97635E-05	7.21622E-05	9.30223E-05
d__Bacteria;p__Bacteroidota;c__Flavobacteriia;o__Flavobacteriales;f__Flavobacteriaceae;g__Aequorivita;s__Aequorivita_aurantiaca	1.58686E-05	5.08922E-05	9.2128E-05	0.000119409	1.55345E-05	0.000214216	5.17472E-06	7.13234E-05	9.29932E-05
d__Bacteria;p__Gemmatimonadota;c__Gemmatimonadia;o__Gemmatimonadales;f__Gemmatimonadaceae;g__Gemmatimonas;s__Gemmatimonas_sp.	0.000124876	7.97389E-05	9.30294E-05	0.000122237	0.000110289	0.000122406	0.000134944	5.08116E-05	9.28385E-05
d__Bacteria;p__Bacteroidota;c__Chitinophagia;o__Chitinophagales;f__Chitinophagaceae;g__Chitinophaga;s__Chitinophaga_rupis	8.47269E-05	0.000107674	6.27208E-05	8.55376E-05	2.37293E-05	8.37515E-05	0.000101656	0.000123308	9.26246E-05
d__Bacteria;p__Pseudomonadota;c__Alphaproteobacteria;o__Hyphomicrobiales;f__Rhizobiaceae;g__Shinella;s__Shinella_sp._HZN7	0.000104917	0.000163557	0.000144288	7.58628E-05	0.000160719	3.6536E-05	5.48847E-05	0.000122852	9.2605E-05
d__Bacteria;p__Pseudomonadota;c__Betaproteobacteria;o__Betaproteobacteria_unclassified;f__Betaproteobacteria_unclassified;g__Betaproteobacteria_unclassified;s__Betaproteobacteria_bacterium_SCGC_AG-212-J23	0.000137403	7.66338E-05	8.66768E-05	9.2907E-05	7.26067E-05	6.32563E-05	0.000192531	3.55153E-05	9.25704E-05
d__Bacteria;p__Pseudomonadota;c__Alphaproteobacteria;o__Sphingomonadales;f__Erythrobacteraceae;g__Pelagerythrobacter;s__Pelagerythrobacter_rhizovicinus	7.56141E-05	8.42425E-05	9.90996E-05	0.000113796	8.57207E-05	9.81845E-05	6.9224E-05	0.000101124	9.24702E-05
d__Bacteria;p__Pseudomonadota;c__Alphaproteobacteria;o__Hyphomicrobiales;f__Rhizobiaceae;g__Agrobacterium;s__Agrobacterium_sp._NCPPB_925	6.67871E-05	4.35368E-05	9.37679E-05	6.70712E-05	8.4809E-05	4.20835E-05	5.15118E-05	8.52781E-05	9.24179E-05
d__Bacteria;p__Pseudomonadota;c__Alphaproteobacteria;o__Alphaproteobacteria_unclassified;f__Alphaproteobacteria_unclassified;g__Alphaproteobacteria_unclassified;s__Alphaproteobacteria_bacterium_HGW-Alphaproteobacteria-13	7.81084E-05	8.2595E-05	0.000109693	8.34885E-05	0.000122459	9.35701E-05	8.23E-05	0.000107593	9.23566E-05
d__Bacteria;p__Pseudomonadota;c__Alphaproteobacteria;o__Hyphomicrobiales;f__Rhizobiaceae;g__Agrobacterium;s__Agrobacterium_sp._T29	0.00010058	2.34405E-05	0.000186562	9.5369E-05	0.000175006	5.19476E-05	7.1483E-05	0.000122852	9.2282E-05
d__Bacteria;p__Bacillota;c__Bacilli;o__Bacillales;f__Bacillaceae;g__Priestia;s__Priestia_unclassified	0.000597983	1.39222E-05	0.000395325	2.65997E-05	1.01524E-05	3.65921E-05	0.000238312	0.000139499	9.22382E-05
d__Bacteria;p__Chloroflexota;c__Thermoflexia;o__Thermoflexales;f__Thermoflexaceae;g__Thermoflexus;s__Thermoflexus_sp.	8.25905E-05	0.000137189	5.23288E-05	0.000113945	6.64664E-05	7.04573E-05	5.52318E-05	8.21327E-05	9.22362E-05
d__Bacteria;p__Pseudomonadota;c__Alphaproteobacteria;o__Hyphomicrobiales;f__Rhizobiaceae;g__Shinella;s__Shinella_sp._PSBB067	0.000100902	0.000145987	0.000131718	7.70666E-05	0.000167903	2.941E-05	7.00806E-05	0.000126366	9.20072E-05
d__Bacteria;p__Pseudomonadota;c__Betaproteobacteria;o__Burkholderiales;f__Comamonadaceae;g__Ramlibacter;s__Ramlibacter_sp._WS9	6.57291E-05	5.13856E-05	7.32557E-05	9.49256E-05	0.000240575	1.67557E-05	8.01019E-05	7.59896E-05	9.17098E-05
d__Bacteria;p__Bacteroidota;c__Sphingobacteriia;o__Sphingobacteriales;f__Sphingobacteriales_unclassified;g__Sphingobacteriales_unclassified;s__Sphingobacteriales_bacterium_44-61	8.04989E-05	7.89276E-05	5.95105E-05	0.000101066	2.53275E-05	0.000104757	9.15962E-05	0.000141405	9.14485E-05
d__Bacteria;p__Verrucomicrobiota;c__Verrucomicrobiia;o__Limisphaerales;f__Limisphaerales_unclassified;g__Pedosphaera;s__Pedosphaera_parvula	9.41036E-05	9.26435E-05	0.000425149	3.8067E-05	1.03055E-05	3.86064E-05	0.000112911	0.000179705	9.12701E-05
d__Bacteria;p__Pseudomonadota;c__Gammaproteobacteria;o__Cellvibrionales;f__Cellvibrionaceae;g__Teredinibacter;s__Teredinibacter_turnerae	4.00008E-05	3.12332E-05	4.11316E-05	2.99891E-05	3.04565E-05	1.42029E-05	5.6284E-05	4.07182E-05	9.1139E-05
d__Bacteria;p__Pseudomonadota;c__Alphaproteobacteria;o__Hyphomicrobiales;f__Nitrobacteraceae;g__Tardiphaga;s__Tardiphaga_sp.	6.93227E-05	5.70084E-05	5.47474E-05	5.4385E-05	9.33866E-05	5.28661E-05	5.44012E-05	0.000113871	9.08929E-05
d__Bacteria;p__Pseudomonadota;c__Betaproteobacteria;o__Burkholderiales;f__Sphaerotilaceae;g__Rubrivivax;s__Rubrivivax_albus	5.28303E-05	3.38767E-05	7.7726E-05	0.000100759	0.000272778	1.75599E-05	7.62282E-05	7.09045E-05	9.0871E-05
d__Bacteria;p__Pseudomonadota;c__Alphaproteobacteria;o__Sphingomonadales;f__Sphingomonadaceae;g__Sphingomonas;s__Sphingomonas_parva	0.000110708	0.000115641	0.00010433	0.00014273	0.000144031	0.000117756	0.000120046	6.87343E-05	9.08682E-05
d__Bacteria;p__Pseudomonadota;c__Betaproteobacteria;o__Burkholderiales;f__Burkholderiaceae;g__Burkholderia;s__Burkholderia_multivorans	0.000100964	0.000125816	0.000120841	7.44189E-05	0.000114684	7.45327E-05	9.3347E-05	8.92909E-05	9.07467E-05
d__Bacteria;p__Pseudomonadota;c__Alphaproteobacteria;o__Hyphomicrobiales;f__Brucellaceae;g__Brucella;s__Brucella_melitensis	8.22921E-05	8.21719E-05	0.000108663	9.18462E-05	9.74629E-05	9.0565E-05	8.14081E-05	9.10523E-05	9.04409E-05
d__Bacteria;p__Myxococcota;c__Myxococcia;o__Myxococcales;f__Archangiaceae;g__Hyalangium;s__Hyalangium_versicolor	6.0591E-05	8.71475E-05	0.000117634	6.0276E-05	1.60288E-05	2.1123E-05	9.50478E-05	6.69342E-05	9.01879E-05
d__Bacteria;p__Bacillota;c__Bacilli;o__Bacillales;f__Bacillaceae;g__Priestia;s__Priestia_megaterium	0.000491134	2.37398E-05	0.000331734	3.15306E-05	2.76717E-05	4.91545E-05	0.000186061	0.000144932	9.01739E-05
d__Bacteria;p__Pseudomonadota;c__Alphaproteobacteria;o__Sphingomonadales;f__Sphingomonadaceae;g__Sphingomonas;s__Sphingomonas_sp._BT-65	7.38241E-05	8.714E-05	0.000363503	8.25545E-05	0.000119844	7.40598E-05	7.39239E-05	0.000100185	9.01021E-05
d__Bacteria;p__Bacteroidota;c__Chitinophagia;o__Chitinophagales;f__Chitinophagaceae;g__Deminuibacter;s__Deminuibacter_soli	8.70008E-05	8.77377E-05	8.86326E-05	0.000106247	1.99574E-05	7.6583E-05	0.000120733	0.000124109	9.00286E-05
d__Bacteria;p__Pseudomonadota;c__Alphaproteobacteria;o__Hyphomicrobiales;f__Phyllobacteriaceae;g__Mesorhizobium;s__Mesorhizobium_soli	9.52303E-05	0.000101139	9.65071E-05	5.8216E-05	7.0579E-05	6.59653E-05	5.29475E-05	0.000154978	9.0018E-05
d__Bacteria;p__Pseudomonadota;c__Alphaproteobacteria;o__Hyphomicrobiales;f__Hyphomicrobiales_unclassified;g__Hyphomicrobiales_unclassified;s__Rhizobiales_bacterium_64-17	7.20574E-05	6.46712E-05	9.99751E-05	0.000111064	8.72171E-05	7.80759E-05	6.56811E-05	9.60343E-05	8.98214E-05
d__Bacteria;p__Pseudomonadota;c__Alphaproteobacteria;o__Sphingomonadales;f__Sphingomonadaceae;g__Rhizorhapis;s__Rhizorhapis_suberifaciens	6.15011E-05	6.10249E-05	6.94181E-05	5.21542E-05	8.3515E-05	4.1668E-05	7.5019E-05	7.76363E-05	8.98158E-05
d__Bacteria;p__Actinomycetota;c__Actinomycetes;o__Actinomycetales;f__Actinomycetales_unclassified;g__Actinomycetales_unclassified;s__Actinomycetales_bacterium	7.62908E-05	5.09343E-05	3.61759E-05	2.69014E-05	6.77923E-05	6.17316E-05	4.29885E-05	6.27441E-05	8.96349E-05
d__Bacteria;p__Pseudomonadota;c__Alphaproteobacteria;o__Hyphomicrobiales;f__Phyllobacteriaceae;g__Mesorhizobium;s__Mesorhizobium_australicum	9.71779E-05	8.91719E-05	8.6816E-05	4.79243E-05	5.87079E-05	6.82074E-05	5.29196E-05	0.000159835	8.95101E-05
d__Bacteria;p__Candidatus_Saccharibacteria;c__Candidatus_Saccharibacteria_unclassified;o__Candidatus_Saccharibacteria_unclassified;f__Candidatus_Saccharibacteria_unclassified;g__Candidatus_Saccharibacteria_unclassified;s__candidate_division_TM7_genomosp._GTL1	0.00011944	0.000124929	0.000142835	7.82953E-05	6.84017E-06	6.87472E-05	0.000102344	9.5971E-05	8.95017E-05
d__Eukaryota;p__Mucoromycota;c__Mucoromycetes;o__Mucorales;f__Rhizopodaceae;g__Rhizopus;s__Rhizopus_arrhizus	0.000102214	0.000101552	7.93722E-05	9.21731E-05	0.000130631	0.000108289	0.000102583	9.44385E-05	8.9462E-05
d__Bacteria;p__Pseudomonadota;c__Alphaproteobacteria;o__Sphingomonadales;f__Erythrobacteraceae;g__Pelagerythrobacter;s__Pelagerythrobacter_marinus	0.000117664	0.000141114	9.15394E-05	0.00013879	0.000105138	0.000131923	9.71246E-05	9.1495E-05	8.94589E-05
d__Bacteria;p__Pseudomonadota;c__Alphaproteobacteria;o__Sphingomonadales;f__Sphingomonadaceae;g__Sphingomonas;s__Sphingomonas_oligoaromativorans	0.000119759	0.000148839	4.09648E-05	0.000107024	9.5907E-05	0.000195182	5.23119E-05	0.000123194	8.93755E-05
d__Bacteria;p__Pseudomonadota;c__Betaproteobacteria;o__Nitrosomonadales;f__Nitrosomonadales_unclassified;g__Nitrosomonadales_unclassified;s__Nitrosomonadales_bacterium	6.73091E-05	6.65843E-05	7.87084E-05	2.47283E-05	6.02666E-05	1.99556E-05	0.000101535	8.44945E-05	8.91732E-05
d__Bacteria;p__Pseudomonadota;c__Alphaproteobacteria;o__Hyphomicrobiales;f__Rhizobiaceae;g__Shinella;s__Shinella_yambaruensis	9.26076E-05	0.000115612	0.000111502	7.89257E-05	0.00012735	3.22433E-05	5.87206E-05	0.00011439	8.87378E-05
d__Bacteria;p__Pseudomonadota;c__Alphaproteobacteria;o__Hyphomicrobiales;f__Phyllobacteriaceae;g__Mesorhizobium;s__Mesorhizobium_sp._ZC-5	8.7466E-05	9.45444E-05	9.1057E-05	5.30896E-05	5.5618E-05	7.06904E-05	5.31385E-05	0.00015674	8.86345E-05
d__Bacteria;p__Pseudomonadota;c__Gammaproteobacteria;o__Lysobacterales;f__Lysobacteraceae;g__Luteimonas;s__Luteimonas_sp._R10	6.29211E-05	7.65594E-05	5.86431E-05	0.000113381	0.00011286	0.000156995	4.77805E-05	7.47158E-05	8.86173E-05
d__Bacteria;p__Pseudomonadota;c__Alphaproteobacteria;o__Sphingomonadales;f__Sphingomonadaceae;g__Novosphingobium;s__Novosphingobium_sp._RL4	5.19797E-05	7.09406E-05	5.7732E-05	5.20743E-05	6.63003E-05	3.91484E-05	8.69216E-05	6.64486E-05	8.83736E-05
d__Bacteria;p__Pseudomonadota;c__Betaproteobacteria;o__Burkholderiales;f__Comamonadaceae;g__Ottowia;s__Ottowia_sp.	6.92315E-05	8.09958E-05	6.85004E-05	0.000116224	0.000267669	5.83978E-05	0.000105912	7.25446E-05	8.83705E-05
d__Bacteria;p__Actinomycetota;c__Actinomycetes;o__Propionibacteriales;f__Nocardioidaceae;g__Nocardioides;s__Nocardioides_cynanchi	5.18786E-05	2.82704E-05	2.70783E-05	2.42186E-05	5.61345E-05	5.34889E-05	7.05163E-05	6.63258E-05	8.83595E-05
d__Bacteria;p__Bacteroidota;c__Flavobacteriia;o__Flavobacteriales;f__Flavobacteriaceae;g__Lutibacter;s__Lutibacter_litoralis	8.06342E-05	9.20249E-05	0.000153101	7.24687E-05	7.65871E-05	8.25241E-05	9.7604E-05	0.000122214	8.8317E-05
d__Bacteria;p__Pseudomonadota;c__Gammaproteobacteria;o__Lysobacterales;f__Rhodanobacteraceae;g__Dyella;s__Dyella_tabacisoli	0.000118963	9.54664E-05	0.000103013	0.00013079	7.11059E-05	0.000176806	8.82425E-05	8.39178E-05	8.81709E-05
d__Bacteria;p__Pseudomonadota;c__Alphaproteobacteria;o__Hyphomicrobiales;f__Phyllobacteriaceae;g__Mesorhizobium;s__Mesorhizobium_sanjuanii	9.6066E-05	9.41003E-05	8.4206E-05	4.47298E-05	5.03423E-05	5.97472E-05	7.03079E-05	0.000163414	8.80708E-05
d__Bacteria;p__Pseudomonadota;c__Betaproteobacteria;o__Burkholderiales;f__Burkholderiales_unclassified;g__Rhizobacter;s__Rhizobacter_sp._SG703	5.68491E-05	3.55695E-05	6.68128E-05	0.000103123	0.000286428	2.86844E-05	7.77911E-05	7.51208E-05	8.79775E-05
d__Bacteria;p__Bacillota;c__Clostridia;o__Eubacteriales;f__Clostridiaceae;g__Clostridium;s__uncultured_Clostridium_sp.	8.27488E-05	0.000100024	0.000186053	0.000108571	6.73385E-05	9.97823E-05	0.000110065	0.000113393	8.79581E-05
d__Bacteria;p__Pseudomonadota;c__Alphaproteobacteria;o__Alphaproteobacteria_unclassified;f__Alphaproteobacteria_unclassified;g__Alphaproteobacteria_unclassified;s__Alphaproteobacteria_bacterium_62-8	0.000111354	0.000145735	9.33925E-05	0.000118004	5.85173E-05	4.15188E-05	0.000125755	0.000116849	8.79375E-05
d__Bacteria;p__Bacillota;c__Bacilli;o__Bacillales;f__Bacillaceae;g__Oceanobacillus;s__Oceanobacillus_salinisoli	0.00022779	0.000149697	0.00016186	0.000101625	3.72594E-05	8.15441E-05	0.000133654	8.29929E-05	8.78351E-05
d__Bacteria;p__Armatimonadota;c__Armatimonadia;o__Capsulimonadales;f__Capsulimonadaceae;g__Capsulimonas;s__Capsulimonas_corticalis	9.33005E-05	6.43541E-05	6.87276E-05	6.314E-05	1.26654E-05	3.93678E-05	0.000141684	9.15952E-05	8.78087E-05
d__Bacteria;p__Pseudomonadota;c__Alphaproteobacteria;o__Hyphomicrobiales;f__Phyllobacteriaceae;g__Pseudaminobacter;s__Pseudaminobacter_soli	8.37627E-05	0.000101399	0.000106905	6.01694E-05	6.77946E-05	6.16072E-05	6.13818E-05	0.000161032	8.76918E-05
d__Bacteria;p__Bacteroidota;c__Sphingobacteriia;o__Sphingobacteriales;f__Sphingobacteriales_unclassified;g__Sphingobacteriales_unclassified;s__Sphingobacteriales_bacterium_40-81	7.75069E-05	9.35055E-05	8.50488E-05	9.43147E-05	2.31481E-05	8.00648E-05	8.18931E-05	0.000122908	8.7525E-05
d__Bacteria;p__Chloroflexota;c__Chloroflexota_unclassified;o__Chloroflexota_unclassified;f__Chloroflexota_unclassified;g__Chloroflexota_unclassified;s__Chloroflexi_bacterium_OLB15	8.87432E-05	0.000161959	5.69607E-05	0.000136758	0.000102957	0.000118492	6.68569E-05	7.46932E-05	8.74929E-05
d__Bacteria;p__Pseudomonadota;c__Alphaproteobacteria;o__Sphingomonadales;f__Sphingomonadaceae;g__Stakelama;s__Stakelama_marina	0.000120354	0.000121524	6.03678E-05	8.98378E-05	8.59877E-05	0.000140864	6.20076E-05	0.000106439	8.73355E-05
d__Bacteria;p__Actinomycetota;c__Actinomycetes;o__Propionibacteriales;f__Nocardioidaceae;g__Nocardioides;s__Nocardioides_guangzhouensis	5.74207E-05	4.03852E-05	2.80238E-05	1.76946E-05	4.92983E-05	3.17279E-05	6.99535E-05	5.62883E-05	8.72537E-05
d__Bacteria;p__Pseudomonadota;c__Betaproteobacteria;o__Burkholderiales;f__Sphaerotilaceae;g__Ideonella;s__Ideonella_aquatica	5.8625E-05	3.95066E-05	6.0967E-05	0.000102371	0.000271605	1.24239E-05	9.7203E-05	6.87454E-05	8.72116E-05
d__Bacteria;p__Pseudomonadota;c__Betaproteobacteria;o__Burkholderiales;f__Comamonadaceae;g__Ramlibacter;s__Ramlibacter_tataouinensis	0.000114424	0.000160516	0.000105356	0.000156494	0.000311109	7.70391E-05	0.000117238	0.000141044	8.70754E-05
d__Bacteria;p__Actinomycetota;c__Actinomycetes;o__Micromonosporales;f__Micromonosporaceae;g__Actinocatenispora;s__Actinocatenispora_comari	0.000216421	0.000148821	0.000175549	0.000106439	3.55129E-05	9.01354E-05	0.000138724	8.03298E-05	8.69959E-05
d__Bacteria;p__Campylobacterota;c__Desulfurellia;o__Desulfurellales;f__Desulfurellales_unclassified;g__Desulfurellales_unclassified;s__Desulfurellales_bacterium	0.00012857	0.000108167	0.000103729	0.000163823	0.000111779	6.34585E-05	0.000173011	7.11123E-05	8.6879E-05
d__Bacteria;p__Pseudomonadota;c__Betaproteobacteria;o__Burkholderiales;f__Burkholderiaceae;g__Burkholderia;s__Burkholderia_diffusa	7.76541E-05	7.13915E-05	0.000178206	5.65421E-05	0.00012711	4.75648E-05	8.70577E-05	7.66384E-05	8.67536E-05
d__Bacteria;p__Pseudomonadota;c__Betaproteobacteria;o__Burkholderiales;f__Sphaerotilaceae;g__Roseateles;s__Roseateles_cellulosilyticus	5.1138E-05	3.67883E-05	7.41392E-05	8.30663E-05	0.000239988	1.39006E-05	8.27301E-05	6.99215E-05	8.65015E-05
d__Bacteria;p__Pseudomonadota;c__Alphaproteobacteria;o__Hyphomicrobiales;f__Rhizobiaceae;g__Agrobacterium;s__Agrobacterium_sp._JL28	0.00010955	2.66132E-05	0.000147333	0.000108691	0.000164384	5.83277E-05	6.74416E-05	0.000112902	8.64873E-05
d__Bacteria;p__Pseudomonadota;c__Betaproteobacteria;o__Betaproteobacteria_unclassified;f__Betaproteobacteria_unclassified;g__Betaproteobacteria_unclassified;s__Betaproteobacteria_bacterium_RIFCSPLOWO2_12_FULL_65_14	0.000125227	6.74306E-05	9.60181E-05	9.53356E-05	6.77108E-05	7.30158E-05	0.000246811	3.73643E-05	8.63815E-05
d__Bacteria;p__Pseudomonadota;c__Alphaproteobacteria;o__Sphingomonadales;f__Sphingomonadaceae;g__Stakelama;s__Stakelama_saccharophila	0.000128702	0.000138323	4.38233E-05	9.81223E-05	9.833E-05	0.000138637	5.25606E-05	0.000142035	8.63301E-05
d__Viruses;p__Uroviricota;c__Caudoviricetes;o__Caudoviricetes_unclassified;f__Caudoviricetes_unclassified;g__Caudoviricetes_unclassified;s__Rhodococcus_phage_Reynauld	0.000205366	0.000145334	0.000153243	8.61324E-05	3.68347E-05	7.97656E-05	0.000121412	7.39559E-05	8.59888E-05
d__Bacteria;p__Bacteroidota;c__Chitinophagia;o__Chitinophagales;f__Chitinophagaceae;g__Chitinophaga;s__Chitinophaga_filiformis	7.24532E-05	7.13052E-05	6.89922E-05	8.51837E-05	2.14141E-05	6.65286E-05	8.50292E-05	0.000117876	8.58512E-05
d__Bacteria;p__Pseudomonadota;c__Alphaproteobacteria;o__Hyphomicrobiales;f__Rhizobiaceae;g__Rhizobium;s__Rhizobium_sp._Pop5	9.29577E-05	6.17809E-05	0.000154339	2.12967E-05	5.48277E-05	1.39172E-05	3.43308E-05	0.00011125	8.56235E-05
d__Bacteria;p__Pseudomonadota;c__Alphaproteobacteria;o__Hyphomicrobiales;f__Hyphomicrobiales_unclassified;g__Pseudorhodoplanes;s__Pseudorhodoplanes_sp.	8.07024E-05	6.1302E-05	9.40183E-05	0.000105662	9.7901E-05	8.08908E-05	5.62593E-05	7.30906E-05	8.51953E-05
d__Bacteria;p__Pseudomonadota;c__Alphaproteobacteria;o__Hyphomicrobiales;f__Salinarimonadaceae;g__Salinarimonas;s__Salinarimonas_ramus	6.69713E-05	0.000109335	0.000138453	8.33432E-05	9.85427E-05	9.18409E-05	8.07128E-05	0.000105257	8.51717E-05
d__Bacteria;p__Calditrichota;c__Calditrichota_unclassified;o__Calditrichota_unclassified;f__Calditrichota_unclassified;g__Calditrichota_unclassified;s__Calditrichota_bacterium	6.54209E-05	8.43055E-05	6.48923E-05	6.06441E-05	3.70847E-05	5.52223E-05	8.30598E-05	5.82374E-05	8.51475E-05
d__Bacteria;p__Pseudomonadota;c__Betaproteobacteria;o__Rhodocyclales;f__Rhodocyclaceae;g__Rhodocyclaceae_unclassified;s__Rhodocyclaceae_bacterium	6.75455E-05	6.09831E-05	7.55168E-05	8.10232E-05	0.00015264	4.62252E-05	0.000104071	7.82428E-05	8.5046E-05
d__Bacteria;p__Pseudomonadota;c__Alphaproteobacteria;o__Sphingomonadales;f__Sphingomonadaceae;g__Sphingobium;s__Sphingobium_fuliginis	8.00379E-05	8.10484E-05	0.000100095	7.20809E-05	9.00429E-05	7.49767E-05	8.46191E-05	9.61995E-05	8.49168E-05
d__Bacteria;p__Pseudomonadota;c__Alphaproteobacteria;o__Hyphomicrobiales;f__Hyphomicrobiaceae;g__Rhodoplanes;s__Rhodoplanes_sp._Z2-YC6860	7.36049E-05	8.43267E-05	6.74037E-05	9.21327E-05	8.11025E-05	6.82523E-05	6.38407E-05	9.41369E-05	8.49022E-05
d__Bacteria;p__Pseudomonadota;c__Alphaproteobacteria;o__Caulobacterales;f__Caulobacteraceae;g__Phenylobacterium;s__Phenylobacterium_unclassified	6.59302E-05	8.05429E-05	9.55351E-05	0.000102065	0.000234733	5.37626E-05	8.97365E-05	0.000106172	8.47827E-05
d__Bacteria;p__Pseudomonadota;c__Gammaproteobacteria;o__Lysobacterales;f__Rhodanobacteraceae;g__Rhodanobacter;s__Rhodanobacter_sp._L36	0.000110602	7.03577E-05	8.67403E-05	0.000122948	6.22666E-05	0.000166743	8.47949E-05	9.31194E-05	8.47688E-05
d__Bacteria;p__Pseudomonadota;c__Alphaproteobacteria;o__Sphingomonadales;f__Erythrobacteraceae;g__Alteraurantiacibacter;s__Alteraurantiacibacter_aquimixticola	9.88669E-05	0.000112149	0.000114939	0.000137077	0.0001256	0.000142482	6.76063E-05	0.000109036	8.46932E-05
d__Bacteria;p__Actinomycetota;c__Actinomycetota_unclassified;o__Actinomycetota_unclassified;f__Actinomycetota_unclassified;g__Actinomycetota_unclassified;s__Actinobacteria_bacterium_RBG_16_70_17	1.80953E-05	6.08504E-05	2.19673E-05	6.99397E-05	5.3024E-05	5.42436E-05	2.76047E-05	5.31709E-05	8.42613E-05
d__Bacteria;p__Pseudomonadota;c__Alphaproteobacteria;o__Sphingomonadales;f__Sphingomonadaceae;g__Novosphingobium;s__Novosphingobium_terrae	7.07501E-05	8.03775E-05	7.45862E-05	8.2319E-05	9.10717E-05	5.48614E-05	8.19958E-05	8.69378E-05	8.41325E-05
d__Bacteria;p__Bacteroidota;c__Chitinophagia;o__Chitinophagales;f__Chitinophagaceae;g__Ferruginibacter;s__Ferruginibacter_sp.	0.00010152	8.94092E-05	9.34725E-05	9.32084E-05	1.05047E-05	5.47987E-05	0.000113644	0.000109008	8.40934E-05
d__Bacteria;p__Actinomycetota;c__Actinomycetes;o__Kitasatosporales;f__Streptomycetaceae;g__Streptomyces;s__Streptomyces_sp._CBMA29	0.000107071	9.49569E-05	7.70139E-05	0.000122452	1.24609E-05	0.00013423	0.00011568	0.000103196	8.40094E-05
d__Bacteria;p__Actinomycetota;c__Actinomycetes;o__Propionibacteriales;f__Nocardioidaceae;g__Nocardioides;s__Nocardioides_ungokensis	4.53733E-05	3.18969E-05	2.07226E-05	1.99176E-05	5.94864E-05	3.90109E-05	6.9986E-05	5.5375E-05	8.38372E-05
d__Bacteria;p__Pseudomonadota;c__Alphaproteobacteria;o__Hyphomicrobiales;f__Hyphomicrobiaceae;g__Hyphomicrobiaceae_unclassified;s__Hyphomicrobiaceae_bacterium	0.000105812	0.000105077	0.000103038	7.80273E-05	6.6478E-05	4.96174E-05	9.57378E-05	9.6501E-05	8.37653E-05
d__Bacteria;p__Pseudomonadota;c__Alphaproteobacteria;o__Caulobacterales;f__Caulobacteraceae;g__Caulobacter;s__Caulobacter_sp._NIBR1757	6.13354E-05	0.000102908	0.000966579	7.75695E-05	0.000207926	4.72732E-05	8.27287E-05	0.000105068	8.36129E-05
d__Bacteria;p__Actinomycetota;c__Actinomycetes;o__Kitasatosporales;f__Streptomycetaceae;g__Streptomyces;s__Streptomyces_sp._A012304	0.000241975	0.000165115	0.000170074	0.000103654	3.81467E-05	8.3855E-05	0.000126479	9.39283E-05	8.36113E-05
d__Bacteria;p__Actinomycetota;c__Actinomycetes;o__Kitasatosporales;f__Streptomycetaceae;g__Actinacidiphila;s__Actinacidiphila_alni	0.00011355	8.18663E-05	6.55522E-05	0.000111994	1.49784E-05	0.000136282	0.000136706	9.29107E-05	8.35129E-05
d__Bacteria;p__Pseudomonadota;c__Alphaproteobacteria;o__Hyphomicrobiales;f__Nitrobacteraceae;g__Afipia;s__Afipia_felis	6.82602E-05	7.35306E-05	8.32827E-05	7.61079E-05	0.000116398	9.06305E-05	5.12971E-05	0.000184558	8.34841E-05
d__Bacteria;p__Pseudomonadota;c__Betaproteobacteria;o__Burkholderiales;f__Burkholderiales_unclassified;g__Burkholderiales_unclassified;s__Burkholderiales_bacterium_PBB5	4.49341E-05	3.43232E-05	6.25908E-05	7.71671E-05	0.000222061	1.25158E-05	6.61968E-05	6.0155E-05	8.34245E-05
d__Bacteria;p__Pseudomonadota;c__Alphaproteobacteria;o__Sphingomonadales;f__Sphingomonadales_unclassified;g__Sphingomonadales_unclassified;s__Sphingomonadales_bacterium_63-6	9.5737E-05	9.28988E-05	0.00010551	0.000120381	0.000102429	0.000103497	7.80877E-05	0.000111721	8.33894E-05
d__Bacteria;p__Pseudomonadota;c__Alphaproteobacteria;o__Hyphomicrobiales;f__Phyllobacteriaceae;g__Mesorhizobium;s__Mesorhizobium_zhangyense	8.71402E-05	8.88479E-05	7.34571E-05	5.66412E-05	5.75006E-05	8.35178E-05	6.11675E-05	0.000120147	8.30281E-05
d__Bacteria;p__Pseudomonadota;c__Gammaproteobacteria;o__Lysobacterales;f__Lysobacteraceae;g__Xanthomonas;s__Xanthomonas_translucens	8.71628E-05	8.42809E-05	6.27215E-05	0.000116372	0.00010118	0.00011864	7.34435E-05	8.22835E-05	8.29552E-05
d__Bacteria;p__Pseudomonadota;c__Gammaproteobacteria;o__Lysobacterales;f__Lysobacteraceae;g__Lysobacteraceae_unclassified;s__Lysobacteraceae_bacterium_SCN_69-48	7.40531E-05	0.000257335	7.23419E-05	0.00010708	0.00010842	0.000106778	7.20499E-05	6.88461E-05	8.29538E-05
d__Bacteria;p__Armatimonadota;c__Armatimonadota_unclassified;o__Armatimonadota_unclassified;f__Armatimonadota_unclassified;g__Armatimonadota_unclassified;s__Armatimonadetes_bacterium_CG2_30_66_41	9.67747E-05	6.41438E-05	6.50704E-05	5.05465E-05	1.56976E-05	3.83932E-05	0.000107836	9.27108E-05	8.28927E-05
d__Bacteria;p__Pseudomonadota;c__Betaproteobacteria;o__Burkholderiales;f__Burkholderiaceae;g__Burkholderia;s__Burkholderia_mallei	9.47642E-05	0.000107057	0.000122021	9.03929E-05	9.32122E-05	0.000109478	0.000109321	9.05451E-05	8.23988E-05
d__Bacteria;p__Pseudomonadota;c__Gammaproteobacteria;o__Lysobacterales;f__Rhodanobacteraceae;g__Rhodanobacter;s__Rhodanobacter_sp._SCN_69-32	0.000138446	9.50861E-05	9.89919E-05	0.000161372	4.38725E-05	9.64179E-05	8.65516E-05	8.24347E-05	8.21253E-05
d__Bacteria;p__Pseudomonadota;c__Betaproteobacteria;o__Burkholderiales;f__Sphaerotilaceae;g__Piscinibacter;s__Piscinibacter_sakaiensis	5.15647E-05	3.73557E-05	5.67707E-05	9.44736E-05	0.000249238	1.67307E-05	8.42991E-05	5.98489E-05	8.21253E-05
d__Bacteria;p__Pseudomonadota;c__Betaproteobacteria;o__Burkholderiales;f__Sphaerotilaceae;g__Roseateles;s__Roseateles_unclassified	5.07983E-05	3.73831E-05	5.83891E-05	9.48401E-05	0.000239454	1.67413E-05	7.18839E-05	6.09816E-05	8.20482E-05
d__Bacteria;p__Pseudomonadota;c__Betaproteobacteria;o__Burkholderiales;f__Sphaerotilaceae;g__Roseateles;s__Roseateles_sp.	4.85058E-05	3.19845E-05	4.70907E-05	8.75873E-05	0.000245445	1.32624E-05	6.81054E-05	8.06068E-05	8.19788E-05
d__Bacteria;p__Pseudomonadota;c__Gammaproteobacteria;o__Lysobacterales;f__Lysobacteraceae;g__Lysobacter;s__Lysobacter_terrestris	6.42362E-05	0.000126736	6.43376E-05	0.000120574	0.00019297	0.000126711	8.0649E-05	5.4958E-05	8.19135E-05
d__Bacteria;p__Bacteroidota;c__Chitinophagia;o__Chitinophagales;f__Chitinophagaceae;g__Pinibacter;s__Pinibacter_aurantiacus	8.50709E-05	7.915E-05	7.68993E-05	8.44544E-05	1.66321E-05	5.22798E-05	8.52607E-05	0.000102939	8.18958E-05
d__Bacteria;p__Bacteroidota;c__Chitinophagia;o__Chitinophagales;f__Chitinophagaceae;g__Chitinophaga;s__Chitinophaga_sp._GbtcB8	7.87062E-05	8.25133E-05	7.22887E-05	7.07636E-05	1.2996E-05	6.96817E-05	7.91875E-05	8.62713E-05	8.18941E-05
d__Bacteria;p__Pseudomonadota;c__Betaproteobacteria;o__Nitrosomonadales;f__Methylophilaceae;g__Methylotenera;s__Methylotenera_sp._RIFCSPLOWO2_02_FULL_45_14	4.50268E-05	5.63696E-05	5.52262E-05	1.63841E-05	4.77602E-05	1.70712E-05	6.00863E-05	5.24204E-05	8.18712E-05
d__Bacteria;p__Pseudomonadota;c__Gammaproteobacteria;o__Steroidobacterales;f__Steroidobacteraceae;g__Steroidobacter;s__Steroidobacter_cummioxidans	0.000127547	7.43597E-05	5.00235E-05	0.000254054	2.01161E-05	0.000166772	0.00010332	0.000119294	8.17935E-05
d__Bacteria;p__Pseudomonadota;c__Gammaproteobacteria;o__Cellvibrionales;f__Cellvibrionaceae;g__Marinimicrobium;s__Marinimicrobium_agarilyticum	2.16577E-05	4.19701E-05	2.09773E-05	2.82512E-05	2.46172E-05	1.32346E-05	4.12627E-05	3.3753E-05	8.17688E-05
d__Bacteria;p__Pseudomonadota;c__Alphaproteobacteria;o__Sphingomonadales;f__Erythrobacteraceae;g__Tsuneonella;s__Tsuneonella_dongtanensis	7.62836E-05	0.000101251	9.02214E-05	0.000114584	0.000158259	0.000107989	7.15282E-05	8.29719E-05	8.16774E-05
d__Bacteria;p__Pseudomonadota;c__Alphaproteobacteria;o__Hyphomicrobiales;f__Devosiaceae;g__Arsenicitalea;s__Arsenicitalea_aurantiaca	0.000114973	0.000117151	8.0937E-05	8.24107E-05	0.000126402	9.09818E-05	7.95793E-05	0.000113423	8.16309E-05
d__Bacteria;p__Actinomycetota;c__Actinomycetes;o__Propionibacteriales;f__Nocardioidaceae;g__Nocardioides;s__Nocardioides_sp._GY_10113	5.4177E-05	4.08001E-05	1.73151E-05	1.06373E-05	3.7481E-05	2.76248E-05	6.0779E-05	4.60462E-05	8.16125E-05
d__Bacteria;p__Bacteroidota;c__Sphingobacteriia;o__Sphingobacteriales;f__Sphingobacteriaceae;g__Mucilaginibacter;s__Mucilaginibacter_sp.	6.77131E-05	7.93629E-05	7.58561E-05	8.13059E-05	1.19872E-05	6.17353E-05	9.85985E-05	9.55634E-05	8.14016E-05
d__Bacteria;p__Pseudomonadota;c__Alphaproteobacteria;o__Hyphomicrobiales;f__Nitrobacteraceae;g__Afipia;s__Afipia_carboxidovorans	5.31619E-05	4.93998E-05	7.14956E-05	5.16275E-05	8.4704E-05	6.7085E-05	5.0626E-05	0.000113022	8.13235E-05
d__Bacteria;p__Pseudomonadota;c__Alphaproteobacteria;o__Sphingomonadales;f__Sphingomonadales_unclassified;g__Sphingomonadales_unclassified;s__Sphingomonadales_bacterium_32-64-17	7.76499E-05	0.000103091	9.69287E-05	0.000120054	0.000101055	0.000117546	9.64398E-05	8.73815E-05	8.12999E-05
d__Bacteria;p__Pseudomonadota;c__Alphaproteobacteria;o__Hyphomicrobiales;f__Reyranellaceae;g__Reyranella;s__Reyranella_sp.	8.92865E-05	9.43042E-05	0.000116863	7.94085E-05	9.72435E-05	6.68329E-05	0.00011023	9.79202E-05	8.12867E-05
d__Bacteria;p__Pseudomonadota;c__Betaproteobacteria;o__Burkholderiales;f__Alcaligenaceae;g__Taylorella;s__Taylorella_asinigenitalis	8.62906E-05	9.20245E-05	0.000137073	9.27389E-05	9.07198E-05	8.6287E-05	0.000123287	8.13505E-05	8.11711E-05
d__Bacteria;p__Acidobacteriota;c__Acidobacteriota_unclassified;o__Acidobacteriota_unclassified;f__Acidobacteriota_unclassified;g__Acidobacteriota_unclassified;s__Acidobacteria_bacterium_RIFCSPLOWO2_02_FULL_65_29	7.9202E-05	6.75073E-05	0.000112975	3.9876E-05	3.94332E-05	6.50677E-05	0.000121612	6.40854E-05	8.11134E-05
d__Bacteria;p__Pseudomonadota;c__Alphaproteobacteria;o__Sphingomonadales;f__Erythrobacteraceae;g__Altericroceibacterium;s__Altericroceibacterium_spongiae	8.28114E-05	0.000104	0.00011768	0.00011187	7.83778E-05	8.74557E-05	0.00010129	7.56213E-05	8.0984E-05
d__Bacteria;p__Pseudomonadota;c__Alphaproteobacteria;o__Sphingomonadales;f__Sphingomonadaceae;g__Sphingomonas;s__Sphingomonas_sp._KRR8	9.23131E-05	8.36819E-05	8.78092E-05	0.000115899	0.000134035	0.000125384	0.000124416	5.34792E-05	8.0698E-05
d__Bacteria;p__Bacteroidota;c__Chitinophagia;o__Chitinophagales;f__Chitinophagaceae;g__Paraflavisolibacter;s__Paraflavisolibacter_caeni	6.63657E-05	7.24354E-05	7.15394E-05	7.46512E-05	2.08552E-05	5.91123E-05	0.00011217	9.3015E-05	8.06387E-05
d__Bacteria;p__Pseudomonadota;c__Alphaproteobacteria;o__Hyphomicrobiales;f__Nitrobacteraceae;g__Afipia;s__Afipia_sp._62-7	6.65506E-05	7.70662E-05	8.9189E-05	7.8592E-05	9.85005E-05	7.65461E-05	3.66708E-05	0.000143749	8.05688E-05
d__Bacteria;p__Bacteroidota;c__Chitinophagia;o__Chitinophagales;f__Chitinophagaceae;g__Chitinophaga;s__Chitinophaga_sp._XS-30	7.55463E-05	7.62915E-05	7.93822E-05	5.45907E-05	2.18588E-05	7.02202E-05	8.9755E-05	9.00195E-05	8.05252E-05
d__Bacteria;p__Pseudomonadota;c__Gammaproteobacteria;o__Cellvibrionales;f__Microbulbiferaceae;g__Microbulbifer;s__Microbulbifer_sp._2205BS26-8	2.39165E-05	2.91972E-05	3.03334E-05	1.86241E-05	2.69996E-05	3.78713E-05	4.61082E-05	3.14302E-05	8.02562E-05
d__Bacteria;p__Pseudomonadota;c__Alphaproteobacteria;o__Sphingomonadales;f__Sphingomonadaceae;g__Novosphingobium;s__Novosphingobium_profundi	6.47129E-05	7.75162E-05	6.76983E-05	6.9121E-05	8.42097E-05	5.27704E-05	8.66151E-05	9.29536E-05	8.01302E-05
d__Bacteria;p__Bacteroidota;c__Cytophagia;o__Cytophagales;f__Cytophagaceae;g__Cytophagaceae_unclassified;s__Cytophagaceae_bacterium	7.3759E-05	4.5834E-05	5.96018E-05	6.73384E-05	5.8393E-05	2.05216E-05	9.10836E-05	7.42999E-05	8.00266E-05
d__Bacteria;p__Candidatus_Saccharibacteria;c__Candidatus_Saccharimonadia;o__Candidatus_Saccharimonadales;f__Candidatus_Saccharimonadaceae;g__Candidatus_Saccharimonas;s__Candidatus_Saccharimonas_aalborgensis	0.00016801	0.000198227	0.000148824	0.000122487	2.91792E-06	0.000117841	0.000203332	0.000188261	7.97954E-05
d__Bacteria;p__Pseudomonadota;c__Alphaproteobacteria;o__Hyphomicrobiales;f__Phyllobacteriaceae;g__Mesorhizobium;s__Mesorhizobium_helmanticense	7.37522E-05	8.99885E-05	8.46976E-05	4.94029E-05	5.84742E-05	7.32367E-05	4.56829E-05	0.000150838	7.97828E-05
d__Bacteria;p__Pseudomonadota;c__Gammaproteobacteria;o__Cellvibrionales;f__Cellvibrionaceae;g__Thalassocella;s__Thalassocella_blandensis	2.53951E-05	3.1615E-05	2.69451E-05	3.03127E-05	2.37323E-05	1.35083E-05	4.15742E-05	2.71996E-05	7.96251E-05
d__Viruses;p__Viruses_unclassified;c__Viruses_unclassified;o__Viruses_unclassified;f__Viruses_unclassified;g__Viruses_unclassified;s__Virus_NIOZ-UU157	0.000137579	0.000100153	0.000125234	7.86424E-05	9.87937E-06	3.66419E-05	0.000133813	8.53484E-05	7.95753E-05
d__Bacteria;p__Pseudomonadota;c__Betaproteobacteria;o__Burkholderiales;f__Sphaerotilaceae;g__Ideonella;s__Ideonella_oryzae	5.43725E-05	3.6865E-05	7.62877E-05	8.75261E-05	0.000260325	7.57692E-06	8.07074E-05	6.35063E-05	7.9512E-05
d__Bacteria;p__Actinomycetota;c__Actinomycetes;o__Propionibacteriales;f__Nocardioidaceae;g__Nocardioides;s__Nocardioides_sp._URHA0032	5.45145E-05	3.92871E-05	3.58679E-05	3.03557E-05	5.71357E-05	3.79448E-05	5.82639E-05	7.00504E-05	7.94633E-05
d__Viruses;p__Uroviricota;c__Caudoviricetes;o__Caudoviricetes_unclassified;f__Caudoviricetes_unclassified;g__Trinavirus;s__Rhodococcus_phage_NiceHouse	0.000190182	0.000126449	0.000156603	9.10078E-05	3.43533E-05	7.69707E-05	0.000118395	7.10978E-05	7.93926E-05
d__Bacteria;p__Pseudomonadota;c__Alphaproteobacteria;o__Hyphomicrobiales;f__Nitrobacteraceae;g__Undibacter;s__Undibacter_mobilis	7.42093E-05	7.89374E-05	9.0202E-05	8.51811E-05	9.34452E-05	7.54382E-05	7.08976E-05	0.000114924	7.92258E-05
d__Bacteria;p__Pseudomonadota;c__Alphaproteobacteria;o__Hyphomicrobiales;f__Phyllobacteriaceae;g__Mesorhizobium;s__Mesorhizobium_sp._AR10	7.90529E-05	8.66114E-05	8.82268E-05	4.67362E-05	6.23552E-05	7.80281E-05	4.64231E-05	0.000147382	7.91378E-05
d__Bacteria;p__Pseudomonadota;c__Alphaproteobacteria;o__Sphingomonadales;f__Sphingomonadaceae;g__Tardibacter;s__Tardibacter_chloracetimidivorans	6.46499E-05	6.54506E-05	6.9039E-05	6.48175E-05	8.5899E-05	3.99159E-05	7.92599E-05	7.33353E-05	7.90824E-05
d__Bacteria;p__Pseudomonadota;c__Alphaproteobacteria;o__Sphingomonadales;f__Sphingomonadaceae;g__Sphingomonas;s__Sphingomonas_sp._SUN039	4.22219E-05	6.0904E-05	6.38806E-05	7.41908E-05	0.000104139	4.4084E-05	5.44601E-05	8.04654E-05	7.90578E-05
d__Bacteria;p__Pseudomonadota;c__Gammaproteobacteria;o__Lysobacterales;f__Lysobacteraceae;g__Lysobacter;s__Lysobacter_solisilvae	4.93891E-05	0.000117519	4.48128E-05	0.00012863	0.000179641	0.000171705	5.92472E-05	5.55959E-05	7.89954E-05
d__Bacteria;p__Pseudomonadota;c__Gammaproteobacteria;o__Lysobacterales;f__Lysobacteraceae;g__Lysobacter;s__Lysobacter_daejeonensis	6.33093E-05	0.000139812	4.53667E-05	8.00076E-05	0.000152947	0.00010543	9.86595E-05	6.85191E-05	7.88429E-05
d__Bacteria;p__Chloroflexota;c__Caldilineae;o__Caldilineales;f__Caldilineaceae;g__Litorilinea;s__Litorilinea_aerophila	7.38836E-05	0.000105631	6.08268E-05	8.19957E-05	5.68168E-05	8.16906E-05	4.12652E-05	5.98145E-05	7.88079E-05
d__Bacteria;p__Pseudomonadota;c__Gammaproteobacteria;o__Lysobacterales;f__Lysobacteraceae;g__Lysobacter;s__Lysobacter_tabacisoli	5.56923E-05	0.000104523	5.60364E-05	9.08741E-05	0.000119555	9.19493E-05	6.53211E-05	6.87328E-05	7.8761E-05
d__Bacteria;p__Pseudomonadota;c__Alphaproteobacteria;o__Sphingomonadales;f__Sphingomonadaceae;g__Sphingopyxis;s__Sphingopyxis_italica	4.65833E-05	3.33149E-05	6.45968E-05	5.87848E-05	8.57166E-05	6.92045E-05	3.13356E-05	7.00727E-05	7.86871E-05
d__Bacteria;p__Planctomycetota;c__Planctomycetia;o__Planctomycetales;f__Planctomycetaceae;g__Planctomycetaceae_unclassified;s__Planctomycetaceae_bacterium	7.29941E-05	7.38049E-05	6.28707E-05	6.58299E-05	0.0001114	7.49826E-05	7.37121E-05	8.42378E-05	7.83409E-05
d__Viruses;p__Uroviricota;c__Caudoviricetes;o__Caudoviricetes_unclassified;f__Caudoviricetes_unclassified;g__Caudoviricetes_unclassified;s__Xanthomonas_phage_Pfeifenkraut	0.000118228	8.45109E-05	9.63923E-05	8.69092E-05	5.35046E-05	4.41054E-05	0.000111174	5.35783E-05	7.82323E-05
d__Bacteria;p__Pseudomonadota;c__Alphaproteobacteria;o__Caulobacterales;f__Caulobacteraceae;g__Phenylobacterium;s__Phenylobacterium_aquaticum	5.96852E-05	0.000108016	9.50327E-05	7.35698E-05	0.000286124	3.37245E-05	7.37017E-05	0.000120474	7.77263E-05
d__Bacteria;p__Pseudomonadota;c__Betaproteobacteria;o__Burkholderiales;f__Burkholderiales_unclassified;g__Aquabacterium;s__Aquabacterium_sp._CECT_9606	4.73011E-05	2.82225E-05	6.95126E-05	8.27326E-05	0.00023477	1.0134E-05	7.60692E-05	7.26418E-05	7.76474E-05
d__Bacteria;p__Pseudomonadota;c__Alphaproteobacteria;o__Caulobacterales;f__Caulobacteraceae;g__Asticcacaulis;s__Asticcacaulis_unclassified	2.91477E-05	7.7456E-05	7.15449E-05	5.54429E-05	0.000144156	3.3138E-05	5.62002E-05	9.55711E-05	7.74688E-05
d__Bacteria;p__Pseudomonadota;c__Betaproteobacteria;o__Burkholderiales;f__Burkholderiales_unclassified;g__Rivibacter;s__Rivibacter_subsaxonicus	5.12901E-05	3.4336E-05	6.41339E-05	9.03025E-05	0.000259589	1.71621E-05	8.0227E-05	6.31841E-05	7.74389E-05
d__Bacteria;p__Pseudomonadota;c__Betaproteobacteria;o__Nitrosomonadales;f__Methylophilaceae;g__Methylotenera;s__Methylotenera_versatilis	7.03248E-05	6.44977E-05	7.47663E-05	2.6587E-05	5.22006E-05	1.71705E-05	8.77659E-05	7.14102E-05	7.74231E-05
d__Bacteria;p__Pseudomonadota;c__Betaproteobacteria;o__Burkholderiales;f__Sphaerotilaceae;g__Methylibium;s__Methylibium_sp._Root1272	4.66563E-05	2.6485E-05	6.00697E-05	7.76157E-05	0.000229089	1.97212E-05	6.40773E-05	5.91653E-05	7.72596E-05
d__Bacteria;p__Pseudomonadota;c__Betaproteobacteria;o__Burkholderiales;f__Burkholderiales_unclassified;g__Rhizobacter;s__Rhizobacter_sp._AJA081-3	5.50874E-05	3.08737E-05	5.95175E-05	8.84746E-05	0.000235474	2.2774E-05	7.49597E-05	6.17445E-05	7.71985E-05
d__Eukaryota;p__Mucoromycota;c__Glomeromycetes;o__Archaeosporales;f__Geosiphonaceae;g__Geosiphon;s__Geosiphon_pyriformis	6.28058E-05	5.46289E-05	0.00034371	0.000114265	0.000121348	6.12307E-05	0.00010286	6.64311E-05	7.71387E-05
d__Bacteria;p__Pseudomonadota;c__Gammaproteobacteria;o__Cellvibrionales;f__Cellvibrionaceae;g__Teredinibacter;s__Teredinibacter_franksiae	1.60972E-05	5.38301E-05	2.05149E-05	2.2202E-05	6.48551E-06	1.52872E-05	4.25499E-05	4.66226E-05	7.69127E-05
d__Bacteria;p__Pseudomonadota;c__Alphaproteobacteria;o__Caulobacterales;f__Caulobacteraceae;g__Caulobacter;s__Caulobacter_sp._UNC279MFTsu5.1	4.52154E-05	9.32328E-05	0.000183997	6.55339E-05	0.00031252	4.03466E-05	4.5193E-05	8.88122E-05	7.68356E-05
d__Bacteria;p__Pseudomonadota;c__Alphaproteobacteria;o__Sphingomonadales;f__Erythrobacteraceae;g__Porphyrobacter;s__Porphyrobacter_sp._CACIAM_03H1	4.79086E-05	6.6369E-05	5.52414E-05	5.45034E-05	5.09354E-05	3.03044E-05	7.34935E-05	5.46264E-05	7.68014E-05
d__Bacteria;p__Pseudomonadota;c__Betaproteobacteria;o__Burkholderiales;f__Sphaerotilaceae;g__Ideonella;s__Ideonella_dechloratans	4.1738E-05	3.47641E-05	6.10409E-05	7.30698E-05	0.000250058	7.6202E-06	6.24409E-05	5.56186E-05	7.63977E-05
d__Bacteria;p__Pseudomonadota;c__Alphaproteobacteria;o__Caulobacterales;f__Caulobacterales_unclassified;g__Caulobacterales_unclassified;s__Caulobacterales_bacterium_68-7	4.58611E-05	0.000131041	5.84733E-05	3.64102E-05	0.000167224	2.48923E-05	6.67883E-05	0.000130951	7.63189E-05
d__Bacteria;p__Nitrospirota;c__Nitrospiria;o__Nitrospirales;f__Nitrospiraceae;g__Nitrospira;s__Nitrospira_sp.	6.49132E-05	6.75743E-05	9.8547E-05	6.70319E-05	3.17527E-05	4.65287E-05	0.000101991	5.42274E-05	7.62982E-05
d__Viruses;p__Uroviricota;c__Caudoviricetes;o__Caudoviricetes_unclassified;f__Caudoviricetes_unclassified;g__Caudoviricetes_unclassified;s__Stenotrophomonas_virus_Jojan60	0.000189309	0.000125807	0.000163935	8.22529E-05	2.79575E-05	7.53115E-05	0.000112783	7.07408E-05	7.61667E-05
d__Bacteria;p__Actinomycetota;c__Actinomycetes;o__Propionibacteriales;f__Nocardioidaceae;g__Nocardioides;s__Nocardioides_panacis	4.03682E-05	4.14933E-05	2.70936E-05	3.32752E-05	5.88463E-05	4.63028E-05	5.58138E-05	5.51726E-05	7.60932E-05
d__Bacteria;p__Pseudomonadota;c__Alphaproteobacteria;o__Caulobacterales;f__Caulobacteraceae;g__Phenylobacterium;s__Phenylobacterium_sp._SCN_69-14	6.98383E-05	7.04225E-05	6.71323E-05	8.24988E-05	0.000134915	6.30438E-05	5.99742E-05	7.98667E-05	7.59679E-05
d__Bacteria;p__Chloroflexota;c__Anaerolineae;o__Anaerolineae_unclassified;f__Anaerolineae_unclassified;g__Anaerolineae_unclassified;s__Anaerolineae_bacterium_SG8_19	8.16754E-05	0.000136221	4.46029E-05	0.000114961	5.84375E-05	7.06212E-05	5.67849E-05	6.33744E-05	7.59461E-05
d__Bacteria;p__Pseudomonadota;c__Alphaproteobacteria;o__Caulobacterales;f__Caulobacteraceae;g__Caulobacter;s__Caulobacter_sp._UNC358MFTsu5.1	6.12852E-05	9.71833E-05	0.00059361	6.98862E-05	0.000225139	4.96678E-05	5.72364E-05	9.671E-05	7.59235E-05
d__Bacteria;p__Pseudomonadota;c__Alphaproteobacteria;o__Sphingomonadales;f__Sphingomonadaceae;g__Novosphingobium;s__Novosphingobium_sp._SL115	4.64293E-05	6.04078E-05	5.06448E-05	6.00494E-05	0.000100476	4.10365E-05	7.31352E-05	6.48444E-05	7.57097E-05
d__Bacteria;p__Pseudomonadota;c__Alphaproteobacteria;o__Sphingomonadales;f__Sphingomonadaceae;g__Sphingopyxis;s__Sphingopyxis_sp._YF1	6.34785E-05	6.46175E-05	7.21065E-05	5.72523E-05	8.50128E-05	7.74725E-05	5.28144E-05	8.1861E-05	7.56822E-05
d__Bacteria;p__Pseudomonadota;c__Gammaproteobacteria;o__Lysobacterales;f__Lysobacteraceae;g__Pseudoxanthomonas;s__uncultured_Pseudoxanthomonas_sp.	4.53399E-05	8.26525E-05	4.99328E-05	7.21797E-05	0.00011343	0.00010811	6.00336E-05	4.83058E-05	7.56287E-05
d__Bacteria;p__Actinomycetota;c__Actinomycetes;o__Kitasatosporales;f__Streptomycetaceae;g__Streptomyces;s__Streptomyces_sp._NBC_00223	8.26302E-05	7.97182E-05	7.36084E-05	0.000101469	7.124E-06	0.000122174	0.000110248	8.26939E-05	7.55675E-05
d__Bacteria;p__Pseudomonadota;c__Gammaproteobacteria;o__Lysobacterales;f__Rhodanobacteraceae;g__Rhodanobacter;s__Rhodanobacter_sp._7MK24	0.000161256	9.90777E-05	0.00012565	0.000207609	4.22607E-05	8.65406E-05	8.63796E-05	9.02006E-05	7.54983E-05
d__Bacteria;p__Bacillota;c__Clostridia;o__Lachnospirales;f__Lachnospiraceae;g__Lachnoclostridium;s__[Clostridium]_scindens	6.32254E-05	7.74352E-05	9.20104E-05	7.24178E-05	5.80416E-05	8.88164E-05	9.9673E-05	6.76667E-05	7.51954E-05
d__Bacteria;p__Actinomycetota;c__Actinomycetes;o__Propionibacteriales;f__Nocardioidaceae;g__Nocardioides;s__Nocardioides_sp._CER19	4.33504E-05	3.04113E-05	2.64967E-05	1.79583E-05	3.444E-05	4.49925E-05	4.61247E-05	4.43599E-05	7.5123E-05
d__Bacteria;p__Actinomycetota;c__Actinomycetes;o__Propionibacteriales;f__Nocardioidaceae;g__Nocardioides;s__Nocardioides_deserti	6.44255E-05	4.81882E-05	5.61582E-05	3.06692E-05	6.08041E-05	4.36732E-05	6.87755E-05	7.72588E-05	7.50532E-05
d__Bacteria;p__Pseudomonadota;c__Alphaproteobacteria;o__Caulobacterales;f__Caulobacteraceae;g__Caulobacter;s__Caulobacter_sp._SLTY	4.58311E-05	9.62797E-05	0.000448323	5.6278E-05	0.000207314	4.20343E-05	6.52378E-05	0.000114563	7.48062E-05
d__Bacteria;p__Pseudomonadota;c__Alphaproteobacteria;o__Hyphomicrobiales;f__Nitrobacteraceae;g__Bradyrhizobium;s__Bradyrhizobium_sp._200	5.5794E-05	6.93675E-05	7.14881E-05	4.34054E-05	6.0284E-05	3.98264E-05	8.29538E-05	8.8379E-05	7.45627E-05
d__Bacteria;p__Pseudomonadota;c__Alphaproteobacteria;o__Hyphomicrobiales;f__Nitrobacteraceae;g__Bradyrhizobium;s__Bradyrhizobium_icense	7.51598E-05	6.50268E-05	0.000122059	6.15564E-05	0.000111061	7.30388E-05	5.70775E-05	0.000108312	7.44089E-05
d__Bacteria;p__Pseudomonadota;c__Alphaproteobacteria;o__Sphingomonadales;f__Sphingomonadaceae;g__Sphingomonas;s__Sphingomonas_sp._JC676	8.19707E-05	0.00010169	5.78099E-05	7.45262E-05	6.81601E-05	9.81924E-05	6.09365E-05	8.84736E-05	7.43062E-05
d__Bacteria;p__Pseudomonadota;c__Alphaproteobacteria;o__Sphingomonadales;f__Erythrobacteraceae;g__Aurantiacibacter;s__Aurantiacibacter_sp._219JJ12-13	6.03547E-05	6.80326E-05	6.27925E-05	6.72126E-05	6.67468E-05	6.15831E-05	7.37741E-05	6.61046E-05	7.43016E-05
d__Bacteria;p__Pseudomonadota;c__Betaproteobacteria;o__Burkholderiales;f__Burkholderiales_unclassified;g__Burkholderiales_unclassified;s__Burkholderiales_bacterium_PBB6	4.45369E-05	2.26416E-05	7.15772E-05	7.11335E-05	0.000218512	8.78196E-06	7.13062E-05	6.15566E-05	7.42386E-05
d__Bacteria;p__Actinomycetota;c__Actinomycetes;o__Micrococcales;f__Brevibacteriaceae;g__Brevibacterium;s__Brevibacterium_aurantiacum	0.000200599	0.000136151	0.000164339	8.50075E-05	2.99477E-05	7.61702E-05	0.00010361	7.77301E-05	7.41888E-05
d__Bacteria;p__Pseudomonadota;c__Alphaproteobacteria;o__Sphingomonadales;f__Sphingomonadaceae;g__Sphingomonas;s__Sphingomonas_astaxanthinifaciens	7.91679E-05	7.97194E-05	8.22568E-05	8.95067E-05	0.000134427	9.60959E-05	8.75221E-05	6.5543E-05	7.4029E-05
d__Eukaryota;p__Ascomycota;c__Sordariomycetes;o__Xylariales;f__Hypoxylaceae;g__Daldinia;s__Daldinia_caldariorum	7.39016E-05	6.17911E-05	0.00046659	0.000144595	6.53467E-05	0.00010062	9.10814E-05	7.0462E-05	7.39202E-05
d__Bacteria;p__Pseudomonadota;c__Alphaproteobacteria;o__Hyphomicrobiales;f__Nitrobacteraceae;g__Bradyrhizobium;s__Bradyrhizobium_lablabi	5.79266E-05	5.46566E-05	7.44383E-05	6.2451E-05	5.88352E-05	5.14067E-05	5.23611E-05	0.000109449	7.38831E-05
d__Bacteria;p__Pseudomonadota;c__Alphaproteobacteria;o__Hyphomicrobiales;f__Phyllobacteriaceae;g__Mesorhizobium;s__Mesorhizobium_huakuii	6.36236E-05	6.99226E-05	6.93721E-05	3.28145E-05	3.94094E-05	5.99897E-05	3.60132E-05	0.000113499	7.3717E-05
d__Bacteria;p__Pseudomonadota;c__Alphaproteobacteria;o__Hyphomicrobiales;f__Rhizobiaceae;g__Neorhizobium;s__Neorhizobium_sp._CSC1952	8.62209E-05	0.000132311	0.000106608	5.63063E-05	9.07208E-05	2.02589E-05	3.1033E-05	0.000113293	7.36733E-05
d__Bacteria;p__Pseudomonadota;c__Alphaproteobacteria;o__Sphingomonadales;f__Sphingomonadaceae;g__Sphingorhabdus;s__Sphingorhabdus_pulchriflava	5.12482E-05	7.14661E-05	6.86223E-05	5.38993E-05	5.15358E-05	4.51172E-05	8.37306E-05	6.38523E-05	7.36276E-05
d__Bacteria;p__Bacteroidota;c__Chitinophagia;o__Chitinophagales;f__Chitinophagaceae;g__Chitinophaga;s__Chitinophaga_chungangae	7.891E-05	7.40952E-05	7.47778E-05	6.50067E-05	1.96994E-05	9.61894E-05	0.00011406	9.008E-05	7.35793E-05
d__Bacteria;p__Bacteroidota;c__Chitinophagia;o__Chitinophagales;f__Chitinophagaceae;g__Chitinophaga;s__Chitinophaga_costaii	6.63563E-05	8.09902E-05	7.51125E-05	8.32295E-05	2.51464E-05	7.51341E-05	8.33784E-05	0.000115868	7.35442E-05
d__Bacteria;p__Pseudomonadota;c__Betaproteobacteria;o__Burkholderiales;f__Sphaerotilaceae;g__Caldimonas;s__Caldimonas_sp.	7.64325E-05	5.76954E-05	9.0043E-05	0.000122129	0.000315262	7.20179E-05	9.97434E-05	8.15212E-05	7.3533E-05
d__Bacteria;p__Pseudomonadota;c__Alphaproteobacteria;o__Sphingomonadales;f__Erythrobacteraceae;g__Croceibacterium;s__Croceibacterium_ferulae	5.9231E-05	8.51129E-05	8.14613E-05	8.20862E-05	7.17899E-05	7.22956E-05	6.44208E-05	7.73848E-05	7.3386E-05
d__Bacteria;p__Pseudomonadota;c__Alphaproteobacteria;o__Hyphomicrobiales;f__Nitrobacteraceae;g__Bradyrhizobium;s__Bradyrhizobium_erythrophlei	8.57478E-05	8.50031E-05	7.27505E-05	5.63648E-05	8.6928E-05	4.55121E-05	6.55506E-05	0.000130902	7.33251E-05
d__Bacteria;p__Pseudomonadota;c__Alphaproteobacteria;o__Hyphomicrobiales;f__Phyllobacteriaceae;g__Mesorhizobium;s__Mesorhizobium_sp._SCN_65-12	6.29774E-05	7.9643E-05	7.77497E-05	4.82449E-05	4.28976E-05	5.85917E-05	4.02789E-05	0.000124103	7.32777E-05
d__Bacteria;p__Pseudomonadota;c__Betaproteobacteria;o__Nitrosomonadales;f__Methylophilaceae;g__Methylotenera;s__Methylotenera_sp._G11	6.57808E-05	5.59832E-05	7.8539E-05	2.71957E-05	3.77494E-05	2.29558E-05	0.000113763	7.81447E-05	7.32596E-05
d__Bacteria;p__Pseudomonadota;c__Betaproteobacteria;o__Burkholderiales;f__Alcaligenaceae;g__Achromobacter;s__Achromobacter_xylosoxidans	7.76891E-05	5.94137E-05	5.51451E-05	4.95654E-05	7.3406E-05	2.58543E-05	6.81962E-05	6.38101E-05	7.32207E-05
d__Bacteria;p__Bacteroidota;c__Chitinophagia;o__Chitinophagales;f__Chitinophagaceae;g__Chitinophaga;s__Chitinophaga_agrisoli	7.46627E-05	8.47407E-05	6.75205E-05	5.61933E-05	2.04049E-05	6.88398E-05	8.50316E-05	7.9448E-05	7.31441E-05
d__Bacteria;p__Pseudomonadota;c__Gammaproteobacteria;o__Lysobacterales;f__Lysobacteraceae;g__Pseudoxanthomonas;s__Pseudoxanthomonas_kaohsiungensis	3.39583E-05	2.36583E-05	2.51199E-05	4.18705E-05	9.02541E-05	6.5482E-05	6.11076E-05	2.69038E-05	7.30726E-05
d__Bacteria;p__Pseudomonadota;c__Alphaproteobacteria;o__Sphingomonadales;f__Sphingomonadaceae;g__Sphingomonas;s__Sphingomonas_hengshuiensis	7.34741E-05	8.42801E-05	6.83089E-05	7.69615E-05	7.33874E-05	6.23281E-05	4.5481E-05	8.65365E-05	7.30248E-05
d__Bacteria;p__Pseudomonadota;c__Alphaproteobacteria;o__Hyphomicrobiales;f__Rhizobiaceae;g__Shinella;s__Shinella_oryzae	7.38654E-05	9.44414E-05	9.31393E-05	4.82213E-05	0.000109923	2.19863E-05	3.57755E-05	9.18753E-05	7.30039E-05
d__Bacteria;p__Pseudomonadota;c__Gammaproteobacteria;o__Lysobacterales;f__Lysobacteraceae;g__Pseudoxanthomonas;s__Pseudoxanthomonas_daejeonensis	5.17626E-05	2.7373E-05	2.42556E-05	4.49458E-05	7.78847E-05	7.16857E-05	7.48927E-05	3.67131E-05	7.29799E-05
d__Bacteria;p__Pseudomonadota;c__Alphaproteobacteria;o__Sphingomonadales;f__Sphingomonadaceae;g__Novosphingobium;s__Novosphingobium_sp._SCN_66-18	5.65068E-05	5.48835E-05	6.14599E-05	6.88366E-05	0.000105066	5.53871E-05	7.87646E-05	7.19357E-05	7.29422E-05
d__Bacteria;p__Pseudomonadota;c__Alphaproteobacteria;o__Sphingomonadales;f__Sphingomonadaceae;g__Sphingomonas;s__Sphingomonas_formosensis	5.78623E-05	7.09468E-05	7.84562E-05	8.11572E-05	0.00013237	4.4281E-05	5.17499E-05	7.26272E-05	7.27932E-05
d__Bacteria;p__Pseudomonadota;c__Gammaproteobacteria;o__Lysobacterales;f__Lysobacteraceae;g__Luteimonas;s__Luteimonas_suaedae	3.27498E-05	5.29496E-05	6.49776E-05	9.67556E-05	9.66005E-05	0.000130429	2.82305E-05	4.67714E-05	7.26916E-05
d__Bacteria;p__Pseudomonadota;c__Alphaproteobacteria;o__Hyphomicrobiales;f__Phyllobacteriaceae;g__Mesorhizobium;s__Mesorhizobium_metallidurans	7.09951E-05	8.23774E-05	9.02114E-05	4.18942E-05	3.70099E-05	6.33498E-05	4.36984E-05	0.000113539	7.26212E-05
d__Bacteria;p__Pseudomonadota;c__Alphaproteobacteria;o__Hyphomicrobiales;f__Hyphomicrobiaceae;g__Filomicrobium;s__Candidatus_Filomicrobium_marinum	8.72872E-05	7.99864E-05	6.39182E-05	7.38116E-05	8.98305E-05	8.46854E-05	9.89161E-05	7.6523E-05	7.24946E-05
d__Bacteria;p__Pseudomonadota;c__Gammaproteobacteria;o__Cellvibrionales;f__Microbulbiferaceae;g__Microbulbifer;s__Microbulbifer_unclassified	2.98057E-05	3.74616E-05	3.55271E-05	3.12813E-05	2.30213E-05	8.17495E-06	4.08141E-05	3.77672E-05	7.2449E-05
d__Bacteria;p__Bacteroidota;c__Sphingobacteriia;o__Sphingobacteriales;f__Sphingobacteriales_unclassified;g__Sphingobacteriales_unclassified;s__Sphingobacteriales_bacterium_50-39	6.79285E-05	8.31702E-05	8.10187E-05	7.4247E-05	1.88962E-05	6.48673E-05	0.000106353	9.80346E-05	7.23762E-05
d__Bacteria;p__Pseudomonadota;c__Alphaproteobacteria;o__Hyphomicrobiales;f__Rhizobiaceae;g__Rhizobium;s__Rhizobium_sp._NXC14	8.56972E-05	5.83737E-05	0.000106132	1.24901E-05	3.89748E-05	4.84632E-06	3.87982E-05	0.000104547	7.23554E-05
d__Bacteria;p__Pseudomonadota;c__Alphaproteobacteria;o__Sphingomonadales;f__Sphingomonadaceae;g__Sphingopyxis;s__Sphingopyxis_sp._KK2	5.79195E-05	4.83388E-05	8.00283E-05	5.83853E-05	8.20367E-05	6.11694E-05	4.82937E-05	8.28118E-05	7.23341E-05
d__Bacteria;p__Pseudomonadota;c__Alphaproteobacteria;o__Sphingomonadales;f__Sphingomonadaceae;g__Sphingopyxis;s__Sphingopyxis_sp._FD7	7.42194E-05	7.23183E-05	0.000113923	5.09897E-05	9.05244E-05	8.35847E-05	5.75968E-05	6.49242E-05	7.2273E-05
d__Bacteria;p__Pseudomonadota;c__Gammaproteobacteria;o__Lysobacterales;f__Lysobacteraceae;g__Thermomonas;s__Thermomonas_sp._HDW16	5.67548E-05	0.000250527	4.3861E-05	8.48861E-05	0.000130607	9.05769E-05	6.19883E-05	6.40952E-05	7.22278E-05
d__Bacteria;p__Actinomycetota;c__Actinomycetes;o__Kitasatosporales;f__Streptomycetaceae;g__Streptomyces;s__Streptomyces_roseolus	0.000108297	9.56911E-05	0.000189509	7.27819E-05	1.67832E-05	4.02316E-05	0.000178092	5.05403E-05	7.21347E-05
d__Bacteria;p__Pseudomonadota;c__Alphaproteobacteria;o__Sphingomonadales;f__Sphingosinicellaceae;g__Sphingosinicella;s__Sphingosinicella_sp._YJ22	6.78722E-05	7.49312E-05	6.34082E-05	9.67024E-05	8.93196E-05	0.000108599	0.000114189	4.54216E-05	7.20873E-05
d__Bacteria;p__Candidatus_Saccharibacteria;c__Candidatus_Saccharibacteria_unclassified;o__Candidatus_Saccharibacteria_unclassified;f__Candidatus_Saccharibacteria_unclassified;g__Candidatus_Saccharibacteria_unclassified;s__Candidatus_Saccharibacteria_bacterium_RIFCSPHIGHO2_01_FULL_45_15	8.82295E-05	0.000107111	0.000100432	6.82535E-05	9.1773E-06	5.47116E-05	9.08866E-05	8.94089E-05	7.19061E-05
d__Bacteria;p__Actinomycetota;c__Actinomycetes;o__Propionibacteriales;f__Nocardioidaceae;g__Nocardioides;s__Nocardioides_sp._LS1	3.80242E-05	2.83651E-05	1.32331E-05	1.40374E-05	3.94725E-05	2.94715E-05	5.18347E-05	4.60654E-05	7.17917E-05
d__Bacteria;p__Cyanobacteriota;c__Cyanophyceae;o__Leptolyngbyales;f__Leptolyngbyaceae;g__Leptolyngbya;s__Leptolyngbya_sp._15MV	5.6734E-05	8.35267E-05	0.000102883	9.14569E-05	9.11754E-05	7.87755E-05	7.94068E-05	7.15926E-05	7.17689E-05
d__Bacteria;p__Pseudomonadota;c__Alphaproteobacteria;o__Sphingomonadales;f__Sphingomonadaceae;g__Novosphingobium;s__Novosphingobium_sp._PhB55	4.76455E-05	5.7942E-05	6.54121E-05	4.10538E-05	7.27632E-05	3.30128E-05	7.87582E-05	7.3978E-05	7.17618E-05
d__Bacteria;p__Pseudomonadota;c__Alphaproteobacteria;o__Sphingomonadales;f__Sphingomonadaceae;g__Sphingomonas;s__Sphingomonas_sp._8AM	7.59523E-05	7.62508E-05	0.000112328	9.56282E-05	0.000100482	8.69559E-05	7.99589E-05	0.000103011	7.17294E-05
d__Bacteria;p__Pseudomonadota;c__Alphaproteobacteria;o__Hyphomicrobiales;f__Nitrobacteraceae;g__Afipia;s__Afipia_massiliensis	7.57175E-05	7.22206E-05	9.72596E-05	6.5188E-05	9.57462E-05	8.36931E-05	3.49775E-05	0.000154889	7.17269E-05
d__Bacteria;p__Pseudomonadota;c__Alphaproteobacteria;o__Sphingomonadales;f__Sphingomonadaceae;g__Sphingomonas;s__Sphingomonas_jaspsi	6.09343E-05	6.91556E-05	5.83924E-05	7.93431E-05	0.000106807	0.00010029	0.000100222	5.19873E-05	7.16435E-05
d__Bacteria;p__Actinomycetota;c__Acidimicrobiia;o__Acidimicrobiales;f__Acidimicrobiales_unclassified;g__Acidimicrobiales_unclassified;s__Acidimicrobiales_bacterium	3.32217E-05	5.57182E-05	4.55853E-05	5.01465E-05	3.67067E-05	5.03364E-05	4.45028E-05	5.85243E-05	7.1589E-05
d__Bacteria;p__Pseudomonadota;c__Gammaproteobacteria;o__Pseudomonadales;f__Pseudomonadaceae;g__Stutzerimonas;s__Stutzerimonas_stutzeri	5.91356E-05	6.83327E-05	7.17985E-05	6.73752E-05	8.38633E-05	4.48919E-05	7.21046E-05	6.30143E-05	7.14105E-05
d__Bacteria;p__Pseudomonadota;c__Betaproteobacteria;o__Burkholderiales;f__Burkholderiales_unclassified;g__Aquabacterium;s__uncultured_Aquabacterium_sp.	5.27478E-05	2.42398E-05	6.20959E-05	6.53817E-05	0.00017991	1.06636E-05	6.23244E-05	5.21131E-05	7.14001E-05
d__Bacteria;p__Chloroflexota;c__Ardenticatenia;o__Candidatus_Promineifilales;f__Candidatus_Promineifilaceae;g__Candidatus_Promineifilum;s__Candidatus_Promineifilum_breve	8.12579E-05	0.000131061	5.62755E-05	0.000106899	6.53985E-05	7.38429E-05	5.58167E-05	6.61197E-05	7.13067E-05
d__Bacteria;p__Pseudomonadota;c__Alphaproteobacteria;o__Sphingomonadales;f__Sphingomonadaceae;g__Sphingopyxis;s__Sphingopyxis_sp._JAI128	5.7327E-05	4.81107E-05	5.34442E-05	5.90665E-05	9.04428E-05	4.99013E-05	4.68937E-05	6.59006E-05	7.13007E-05
d__Bacteria;p__Pseudomonadota;c__Alphaproteobacteria;o__Hyphomicrobiales;f__Phyllobacteriaceae;g__Mesorhizobium;s__Mesorhizobium_sp._PAMC28654	7.72139E-05	8.49276E-05	8.064E-05	4.0673E-05	4.69773E-05	6.3709E-05	4.51711E-05	0.000129501	7.12404E-05
d__Bacteria;p__Pseudomonadota;c__Alphaproteobacteria;o__Hyphomicrobiales;f__Nitrobacteraceae;g__Bradyrhizobium;s__Bradyrhizobium_prioriisuperbiae	5.67611E-05	4.88479E-05	4.61536E-05	3.99487E-05	6.62755E-05	4.99488E-05	2.51152E-05	9.46065E-05	7.10841E-05
d__Bacteria;p__Actinomycetota;c__Actinomycetes;o__Micrococcales;f__Micrococcaceae;g__Arthrobacter;s__Arthrobacter_unclassified	0.000125556	2.75924E-05	4.81561E-05	3.12956E-05	3.91047E-05	4.44488E-05	6.03935E-05	8.30969E-05	7.10549E-05
d__Bacteria;p__Bacteroidota;c__Chitinophagia;o__Chitinophagales;f__Chitinophagaceae;g__Thermoflavifilum;s__Thermoflavifilum_sp.	7.80635E-05	8.36817E-05	6.02515E-05	4.84474E-05	1.36323E-05	6.64762E-05	8.90131E-05	8.50045E-05	7.10251E-05
d__Bacteria;p__Pseudomonadota;c__Alphaproteobacteria;o__Sphingomonadales;f__Sphingomonadaceae;g__Novosphingobium;s__Novosphingobium_sp._PhB57	5.54335E-05	5.40822E-05	5.91402E-05	7.30381E-05	7.3037E-05	4.33597E-05	8.56797E-05	7.07653E-05	7.09312E-05
d__Bacteria;p__Pseudomonadota;c__Gammaproteobacteria;o__Lysobacterales;f__Lysobacteraceae;g__Stenotrophomonas;s__Stenotrophomonas_acidaminiphila	0.000129613	0.000113064	9.91252E-05	0.000102662	0.00010621	0.000129941	8.87165E-05	6.44226E-05	7.09249E-05
d__Bacteria;p__Bacteroidota;c__Chitinophagia;o__Chitinophagales;f__Chitinophagaceae;g__Niastella;s__Niastella_vici	5.77008E-05	4.68019E-05	5.54857E-05	6.00984E-05	1.31944E-05	5.07093E-05	6.25818E-05	7.76431E-05	7.08229E-05
d__Bacteria;p__Chloroflexota;c__Chloroflexota_unclassified;o__Chloroflexota_unclassified;f__Chloroflexota_unclassified;g__Chloroflexota_unclassified;s__Chloroflexi_bacterium_RBG_19FT_COMBO_55_16	7.17414E-05	0.000111381	4.19488E-05	9.05409E-05	5.42754E-05	6.38966E-05	4.95094E-05	5.7359E-05	7.07214E-05
d__Bacteria;p__Chloroflexota;c__Chloroflexota_unclassified;o__Chloroflexota_unclassified;f__Chloroflexota_unclassified;g__Chloroflexota_unclassified;s__Chloroflexi_bacterium_RBG_13_68_17	7.96903E-05	0.000115097	4.08778E-05	0.000111747	5.97502E-05	7.10916E-05	5.95682E-05	5.8665E-05	7.06516E-05
d__Bacteria;p__Bacteroidota;c__Chitinophagia;o__Chitinophagales;f__Chitinophagaceae;g__Chitinophaga;s__Chitinophaga_parva	6.07615E-05	6.81577E-05	5.6423E-05	4.77662E-05	1.64009E-05	5.34579E-05	8.4223E-05	7.52961E-05	7.06032E-05
d__Bacteria;p__Pseudomonadota;c__Alphaproteobacteria;o__Hyphomicrobiales;f__Phyllobacteriaceae;g__Mesorhizobium;s__Mesorhizobium_albiziae	8.56661E-05	8.8494E-05	9.26783E-05	5.39985E-05	6.29687E-05	7.60745E-05	5.9744E-05	0.000142183	7.04811E-05
d__Bacteria;p__Pseudomonadota;c__Alphaproteobacteria;o__Hyphomicrobiales;f__Phyllobacteriaceae;g__Mesorhizobium;s__Mesorhizobium_sp._J18	5.90304E-05	6.52565E-05	6.83927E-05	6.2519E-05	7.54175E-05	5.70988E-05	4.89458E-05	0.000111699	7.04543E-05
d__Bacteria;p__Pseudomonadota;c__Gammaproteobacteria;o__Lysobacterales;f__Lysobacteraceae;g__Luteimonas;s__Luteimonas_marina	4.89674E-05	8.47479E-05	5.91485E-05	9.60295E-05	0.000103118	0.00013402	5.58002E-05	6.69652E-05	7.03766E-05
d__Bacteria;p__Actinomycetota;c__Actinomycetes;o__Propionibacteriales;f__Nocardioidaceae;g__Nocardioides;s__Nocardioides_jiangsuensis	3.65225E-05	3.17282E-05	1.90456E-05	2.85323E-05	4.36771E-05	4.13575E-05	6.0118E-05	4.68788E-05	7.01041E-05
d__Bacteria;p__Pseudomonadota;c__Alphaproteobacteria;o__Sphingomonadales;f__Sphingomonadaceae;g__Novosphingobium;s__Novosphingobium_huizhouense	4.06317E-05	5.20287E-05	5.47933E-05	5.25792E-05	9.68339E-05	5.94662E-05	5.12491E-05	5.86827E-05	7.00629E-05
d__Bacteria;p__Pseudomonadota;c__Alphaproteobacteria;o__Caulobacterales;f__Caulobacteraceae;g__Caulobacter;s__Caulobacter_sp._Root656	3.48995E-05	9.32508E-05	0.000168055	4.75478E-05	0.000474997	1.62552E-05	2.82504E-05	7.80734E-05	7.00062E-05
d__Bacteria;p__Pseudomonadota;c__Alphaproteobacteria;o__Sphingomonadales;f__Sphingomonadaceae;g__Sphingopyxis;s__Sphingopyxis_sp._LC363	4.55186E-05	3.47588E-05	6.0368E-05	5.02265E-05	8.2085E-05	4.78064E-05	3.27601E-05	6.8546E-05	6.98709E-05
d__Bacteria;p__Myxococcota;c__Myxococcia;o__Myxococcales;f__Archangiaceae;g__Stigmatella;s__Stigmatella_aurantiaca	4.90263E-05	5.50157E-05	8.19121E-05	4.54684E-05	1.91496E-05	5.03147E-05	5.7182E-05	4.93603E-05	6.98358E-05
d__Bacteria;p__Pseudomonadota;c__Alphaproteobacteria;o__Caulobacterales;f__Caulobacteraceae;g__Caulobacter;s__Caulobacter_sp._NIBR2454	5.17268E-05	9.23897E-05	7.23653E-05	6.59429E-05	0.000277156	3.43085E-05	6.71835E-05	0.000106336	6.9796E-05
d__Bacteria;p__Pseudomonadota;c__Alphaproteobacteria;o__Sphingomonadales;f__Sphingomonadaceae;g__Rhizorhabdus;s__Rhizorhabdus_dicambivorans	4.5759E-05	4.47289E-05	6.38384E-05	4.88468E-05	9.89163E-05	4.05636E-05	5.61799E-05	6.62659E-05	6.96128E-05
d__Bacteria;p__Pseudomonadota;c__Alphaproteobacteria;o__Sphingomonadales;f__Sphingomonadaceae;g__Novosphingobium;s__Novosphingobium_sp._HII-3	5.57861E-05	5.87073E-05	6.5071E-05	5.25943E-05	7.17083E-05	3.97139E-05	8.34951E-05	7.08588E-05	6.94824E-05
d__Bacteria;p__Candidatus_Saccharibacteria;c__Candidatus_Saccharibacteria_unclassified;o__Candidatus_Saccharibacteria_unclassified;f__Candidatus_Saccharibacteria_unclassified;g__Candidatus_Saccharibacteria_unclassified;s__Candidatus_Saccharibacteria_bacterium_RAAC3_TM7_1	0.000116903	0.000157767	0.000106341	0.000103317	3.14465E-06	7.08861E-05	0.000175599	0.00014222	6.92345E-05
d__Bacteria;p__Pseudomonadota;c__Gammaproteobacteria;o__Lysobacterales;f__Lysobacteraceae;g__Luteimonas;s__Luteimonas_huabeiensis	5.63656E-05	8.75201E-05	6.07561E-05	7.50409E-05	8.95993E-05	0.000111279	6.15211E-05	5.91405E-05	6.92332E-05
d__Bacteria;p__Actinomycetota;c__Actinomycetes;o__Micrococcales;f__Microbacteriaceae;g__Microbacterium;s__Microbacterium_hydrocarbonoxydans	2.32757E-05	1.12495E-05	1.37313E-05	1.10529E-05	1.89832E-05	4.606E-05	1.12171E-05	2.05156E-05	6.92123E-05
d__Bacteria;p__Actinomycetota;c__Actinomycetes;o__Propionibacteriales;f__Nocardioidaceae;g__Nocardioides;s__Nocardioides_terrae	3.27114E-05	3.74593E-05	2.6827E-05	2.21487E-05	4.74154E-05	4.66057E-05	4.34775E-05	4.27098E-05	6.91593E-05
d__Bacteria;p__Pseudomonadota;c__Alphaproteobacteria;o__Sphingomonadales;f__Sphingomonadaceae;g__Sphingomonas;s__Sphingomonas_quercus	7.03405E-05	9.27666E-05	3.89902E-05	6.49121E-05	8.36015E-05	0.000115624	4.3807E-05	7.56509E-05	6.91294E-05
d__Bacteria;p__Pseudomonadota;c__Alphaproteobacteria;o__Caulobacterales;f__Caulobacteraceae;g__Caulobacter;s__Caulobacter_rhizosphaerae	3.13435E-05	0.000111725	0.000219906	5.18529E-05	0.000555174	2.24693E-05	2.91404E-05	8.34778E-05	6.89901E-05
d__Bacteria;p__Pseudomonadota;c__Alphaproteobacteria;o__Sphingomonadales;f__Sphingomonadaceae;g__Novosphingobium;s__Novosphingobium_rosa	4.91535E-05	6.12631E-05	6.66129E-05	6.06829E-05	7.89163E-05	3.49507E-05	4.91508E-05	6.98578E-05	6.89181E-05
d__Bacteria;p__Pseudomonadota;c__Alphaproteobacteria;o__Hyphomicrobiales;f__Phyllobacteriaceae;g__Mesorhizobium;s__Mesorhizobium_qingshengii	7.04717E-05	7.45592E-05	8.06761E-05	4.37052E-05	5.42355E-05	6.88535E-05	3.67535E-05	0.000128471	6.88622E-05
d__Bacteria;p__Pseudomonadota;c__Alphaproteobacteria;o__Hyphomicrobiales;f__Nitrobacteraceae;g__Nitrobacter;s__Nitrobacter_sp._62-13	5.99842E-05	4.38875E-05	8.31502E-05	5.25611E-05	8.71541E-05	4.79553E-05	4.332E-05	0.00011679	6.88465E-05
d__Bacteria;p__Pseudomonadota;c__Alphaproteobacteria;o__Sphingomonadales;f__Sphingomonadaceae;g__Sphingobium;s__Sphingobium_phenoxybenzoativorans	5.04633E-05	7.34399E-05	5.75597E-05	5.66321E-05	5.01157E-05	3.23577E-05	8.34113E-05	6.29972E-05	6.87155E-05
d__Bacteria;p__Pseudomonadota;c__Betaproteobacteria;o__Betaproteobacteria_unclassified;f__Betaproteobacteria_unclassified;g__Betaproteobacteria_unclassified;s__Betaproteobacteria_bacterium_HGW-Betaproteobacteria-20	5.64645E-05	4.60501E-05	6.2537E-05	1.46633E-05	5.11711E-05	3.51885E-05	7.54705E-05	7.01846E-05	6.85845E-05
d__Bacteria;p__Actinomycetota;c__Actinomycetes;o__Kitasatosporales;f__Streptomycetaceae;g__Actinacidiphila;s__Actinacidiphila_yeochonensis	6.31883E-05	6.40047E-05	5.58949E-05	6.95867E-05	9.66878E-06	7.59899E-05	7.83483E-05	7.45264E-05	6.84756E-05
d__Bacteria;p__Bacteroidota;c__Sphingobacteriia;o__Sphingobacteriales;f__Sphingobacteriaceae;g__Mucilaginibacter;s__Mucilaginibacter_sabulilitoris	5.07706E-05	6.32854E-05	5.63577E-05	5.83E-05	1.94501E-05	5.95314E-05	8.53385E-05	8.37564E-05	6.84508E-05
d__Bacteria;p__Pseudomonadota;c__Gammaproteobacteria;o__Steroidobacterales;f__Steroidobacteraceae;g__Steroidobacter;s__Steroidobacter_sp.	7.28646E-05	6.60794E-05	3.58637E-05	0.000126283	3.40795E-05	8.7586E-05	7.79672E-05	7.69075E-05	6.84179E-05
d__Bacteria;p__Pseudomonadota;c__Alphaproteobacteria;o__Sphingomonadales;f__Sphingomonadaceae;g__Sphingomonas;s__Sphingomonas_sanxanigenens	7.50082E-05	7.63993E-05	7.34504E-05	7.64649E-05	9.71471E-05	7.14957E-05	5.91388E-05	9.57011E-05	6.84161E-05
d__Bacteria;p__Pseudomonadota;c__Alphaproteobacteria;o__Hyphomicrobiales;f__Phyllobacteriaceae;g__Mesorhizobium;s__Mesorhizobium_shangrilense	7.01173E-05	6.43901E-05	7.49139E-05	5.13614E-05	4.77506E-05	6.14785E-05	4.68819E-05	0.000116506	6.83716E-05
d__Bacteria;p__Deinococcota;c__Deinococci;o__Trueperales;f__Trueperaceae;g__Trueperaceae_unclassified;s__Trueperaceae_bacterium	8.3613E-05	0.000160835	1.92528E-05	7.72333E-05	2.74345E-05	3.0014E-05	3.37914E-05	3.94088E-05	6.83267E-05
d__Bacteria;p__Pseudomonadota;c__Alphaproteobacteria;o__Sphingomonadales;f__Sphingomonadaceae;g__Sphingobium;s__Sphingobium_ummariense	8.29064E-05	0.000111392	7.23562E-05	0.000102726	7.46888E-05	8.88031E-05	5.06616E-05	0.00010188	6.83026E-05
d__Bacteria;p__Pseudomonadota;c__Gammaproteobacteria;o__Lysobacterales;f__Lysobacteraceae;g__Arenimonas;s__Arenimonas_sp.	6.90454E-05	0.000100098	5.26078E-05	8.68716E-05	0.000119497	0.000102489	7.30637E-05	8.11595E-05	6.81977E-05
d__Bacteria;p__Pseudomonadota;c__Alphaproteobacteria;o__Sphingomonadales;f__Sphingomonadaceae;g__Sphingomonas;s__Sphingomonas_sp._UNC305MFCol5.2	5.78273E-05	8.24972E-05	0.000201471	6.74868E-05	9.71675E-05	8.68935E-05	5.75163E-05	8.24972E-05	6.8146E-05
d__Bacteria;p__Actinomycetota;c__Actinomycetes;o__Kitasatosporales;f__Streptomycetaceae;g__Streptomyces;s__Streptomyces_sp.	8.78327E-05	7.39668E-05	9.29626E-05	6.54526E-05	6.7962E-05	7.57916E-05	7.0513E-05	6.11703E-05	6.81075E-05
d__Bacteria;p__Pseudomonadota;c__Alphaproteobacteria;o__Hyphomicrobiales;f__Rhizobiaceae;g__Rhizobium;s__Rhizobium_sp._L9	7.2716E-05	5.07406E-05	8.09875E-05	1.61545E-05	3.57522E-05	7.14197E-06	2.42868E-05	8.40751E-05	6.80331E-05
d__Bacteria;p__Actinomycetota;c__Actinomycetes;o__Kitasatosporales;f__Streptomycetaceae;g__Streptomyces;s__Streptomyces_sp._ITFR-21	0.000114161	0.000116253	9.79381E-05	0.000115963	1.21459E-05	7.8228E-05	8.87019E-05	6.14652E-05	6.8025E-05
d__Bacteria;p__Pseudomonadota;c__Gammaproteobacteria;o__Lysobacterales;f__Lysobacteraceae;g__Thermomonas;s__Thermomonas_carbonis	4.40604E-05	0.000134323	3.92677E-05	6.87E-05	0.000109632	7.53557E-05	4.5715E-05	3.81945E-05	6.80039E-05
d__Bacteria;p__Bacteroidota;c__Chitinophagia;o__Chitinophagales;f__Chitinophagaceae;g__Niabella;s__Niabella_aurantiaca	6.05555E-05	6.56726E-05	6.48737E-05	4.76382E-05	1.00663E-05	4.95736E-05	6.8902E-05	6.42884E-05	6.78205E-05
d__Bacteria;p__Pseudomonadota;c__Alphaproteobacteria;o__Hyphomicrobiales;f__Nitrobacteraceae;g__Bradyrhizobium;s__Bradyrhizobium_elkanii	7.94659E-05	7.30416E-05	0.000119256	7.50069E-05	8.78084E-05	6.6881E-05	6.98165E-05	0.000124534	6.75667E-05
d__Bacteria;p__Nitrospirota;c__Nitrospirota_unclassified;o__Nitrospirota_unclassified;f__Nitrospirota_unclassified;g__Nitrospirota_unclassified;s__Nitrospirota_bacterium	7.62311E-05	8.80554E-05	7.5379E-05	6.51237E-05	3.00103E-05	6.40302E-05	0.000106663	5.74666E-05	6.74282E-05
d__Bacteria;p__Pseudomonadota;c__Alphaproteobacteria;o__Hyphomicrobiales;f__Nitrobacteraceae;g__Bradyrhizobium;s__Bradyrhizobium_sp._G127	4.94138E-05	5.34173E-05	7.95754E-05	5.83051E-05	8.7387E-05	6.60932E-05	3.04942E-05	0.000116946	6.74133E-05
d__Bacteria;p__Pseudomonadota;c__Alphaproteobacteria;o__Hyphomicrobiales;f__Rhizobiaceae;g__Agrobacterium;s__Agrobacterium_sp._CNPSo_2736	7.48225E-05	1.14308E-05	0.000122503	6.99337E-05	0.00011461	2.89622E-05	5.36961E-05	7.14504E-05	6.7381E-05
d__Bacteria;p__Pseudomonadota;c__Alphaproteobacteria;o__Hyphomicrobiales;f__Phyllobacteriaceae;g__Mesorhizobium;s__Mesorhizobium_sp._SCN_65-20	4.68688E-05	5.46287E-05	5.41194E-05	2.59326E-05	4.5825E-05	4.89486E-05	3.38692E-05	0.00010264	6.73397E-05
d__Bacteria;p__Chloroflexota;c__Ardenticatenia;o__Ardenticatenia_unclassified;f__Ardenticatenia_unclassified;g__Ardenticatenia_unclassified;s__Ardenticatenia_bacterium	6.82198E-05	0.00010664	4.75455E-05	9.15882E-05	5.58807E-05	6.41197E-05	3.68597E-05	5.28541E-05	6.71161E-05
d__Bacteria;p__Actinomycetota;c__Actinomycetes;o__Kitasatosporales;f__Streptomycetaceae;g__Streptomyces;s__Streptomyces_sp._NBC_00687	7.15406E-05	8.49421E-05	0.000141068	6.48873E-05	3.26139E-05	3.90717E-05	0.00012831	4.3899E-05	6.71092E-05
d__Bacteria;p__Pseudomonadota;c__Alphaproteobacteria;o__Sphingomonadales;f__Sphingomonadaceae;g__Sphingomonas;s__Sphingomonas_mali	7.93839E-05	0.000100659	4.49067E-05	7.1133E-05	6.9834E-05	9.57095E-05	4.62393E-05	8.26885E-05	6.70911E-05
d__Bacteria;p__Pseudomonadota;c__Alphaproteobacteria;o__Sphingomonadales;f__Sphingomonadaceae;g__Sphingomonas;s__Sphingomonas_sp._IC081	5.49041E-05	6.11571E-05	5.02328E-05	4.97182E-05	6.6505E-05	3.40493E-05	6.76707E-05	5.60382E-05	6.70891E-05
d__Bacteria;p__Pseudomonadota;c__Alphaproteobacteria;o__Sphingomonadales;f__Sphingomonadaceae;g__Sphingomonas;s__Sphingomonas_mesophila	6.97908E-05	8.74933E-05	7.84947E-05	0.000101442	0.000150745	0.000118091	9.02186E-05	4.6558E-05	6.70276E-05
d__Bacteria;p__Bacteroidota;c__Chitinophagia;o__Chitinophagales;f__Chitinophagaceae;g__Ferruginibacter;s__Ferruginibacter_paludis	7.35817E-05	7.93045E-05	5.99191E-05	7.70636E-05	1.69253E-05	5.00932E-05	6.21493E-05	0.00010267	6.70093E-05
d__Bacteria;p__Pseudomonadota;c__Alphaproteobacteria;o__Hyphomicrobiales;f__Rhizobiaceae;g__Shinella;s__Shinella_granuli	7.45446E-05	9.32201E-05	0.000101391	5.39461E-05	0.000104022	2.94071E-05	3.65836E-05	8.75723E-05	6.68613E-05
d__Viruses;p__Uroviricota;c__Caudoviricetes;o__Caudoviricetes_unclassified;f__Caudoviricetes_unclassified;g__Caudoviricetes_unclassified;s__Rhizobium_phage_RHph_Y1_10	5.9716E-05	6.44976E-05	8.0908E-05	1.20448E-05	3.08269E-05	2.28425E-05	7.41331E-05	5.4089E-05	6.68037E-05
d__Bacteria;p__Chloroflexota;c__Anaerolineae;o__Anaerolineales;f__Anaerolineaceae;g__Anaerolineaceae_unclassified;s__Anaerolineaceae_bacterium_4572_32.2	6.98294E-05	0.000114912	4.37626E-05	9.02145E-05	4.38514E-05	5.7259E-05	4.4094E-05	4.90135E-05	6.67934E-05
d__Bacteria;p__Pseudomonadota;c__Betaproteobacteria;o__Burkholderiales;f__Sphaerotilaceae;g__Piscinibacter;s__Piscinibacter_unclassified	4.87816E-05	3.35069E-05	5.83001E-05	6.66303E-05	0.000213046	1.54164E-05	6.3718E-05	5.37062E-05	6.65974E-05
d__Bacteria;p__Actinomycetota;c__Actinomycetes;o__Propionibacteriales;f__Nocardioidaceae;g__Nocardioides;s__Nocardioides_mangrovi	4.1709E-05	3.59506E-05	3.05757E-05	1.65172E-05	4.67161E-05	3.63157E-05	6.04302E-05	5.3516E-05	6.65801E-05
d__Viruses;p__Viruses_unclassified;c__Viruses_unclassified;o__Viruses_unclassified;f__Viruses_unclassified;g__Viruses_unclassified;s__Streptomyces_phage_Dagobah	0.000159656	9.54366E-05	0.000121474	0.000189505	8.93575E-05	8.52246E-06	0.000274786	4.88466E-05	6.65535E-05
d__Bacteria;p__Pseudomonadota;c__Gammaproteobacteria;o__Lysobacterales;f__Lysobacteraceae;g__Pseudoxanthomonas;s__Pseudoxanthomonas_jiangsuensis	4.55825E-05	3.05282E-05	1.75536E-05	4.2392E-05	7.0087E-05	5.465E-05	4.90753E-05	2.24345E-05	6.65396E-05
d__Bacteria;p__Pseudomonadota;c__Alphaproteobacteria;o__Hyphomicrobiales;f__Hyphomicrobiaceae;g__Hyphomicrobium;s__Hyphomicrobium_sp._MC1	5.36137E-05	6.80598E-05	6.17022E-05	5.39122E-05	5.74809E-05	5.69969E-05	5.25782E-05	6.54545E-05	6.65256E-05
d__Bacteria;p__Pseudomonadota;c__Alphaproteobacteria;o__Hyphomicrobiales;f__Devosiaceae;g__Devosia;s__Devosia_ginsengisoli	7.87169E-05	8.77257E-05	6.14575E-05	5.77295E-05	7.9026E-05	7.67339E-05	7.05996E-05	7.92843E-05	6.64523E-05
d__Bacteria;p__Chloroflexota;c__Ardenticatenia;o__Ardenticatenales;f__Ardenticatenaceae;g__Ardenticatena;s__Ardenticatena_maritima	7.26136E-05	9.97011E-05	4.18577E-05	9.09221E-05	5.54812E-05	6.02525E-05	5.38988E-05	5.60029E-05	6.64278E-05
d__Bacteria;p__Actinomycetota;c__Actinomycetes;o__Propionibacteriales;f__Nocardioidaceae;g__Nocardioides;s__Nocardioides_islandensis	4.07637E-05	2.60572E-05	1.90663E-05	1.92517E-05	3.68749E-05	2.53783E-05	5.55882E-05	4.72685E-05	6.63238E-05
d__Bacteria;p__Pseudomonadota;c__Betaproteobacteria;o__Burkholderiales;f__Alcaligenaceae;g__Castellaniella;s__Castellaniella_defragrans	0.0001104	8.86859E-05	3.37852E-05	8.50336E-05	1.87633E-05	5.74645E-05	0.000104753	6.62633E-05	6.62776E-05
d__Bacteria;p__Pseudomonadota;c__Gammaproteobacteria;o__Cellvibrionales;f__Cellvibrionaceae;g__Marinimicrobium;s__Marinimicrobium_sp._ABcell2	2.78561E-05	1.96639E-05	2.58145E-05	3.20463E-05	2.06246E-05	2.0457E-05	4.45992E-05	3.05859E-05	6.62545E-05
d__Bacteria;p__Actinomycetota;c__Actinomycetes;o__Propionibacteriales;f__Nocardioidaceae;g__Nocardioides;s__Nocardioides_sp._SR21	3.61279E-05	2.84528E-05	2.19481E-05	2.07258E-05	3.79284E-05	2.94655E-05	5.15689E-05	4.6946E-05	6.61588E-05
d__Bacteria;p__Actinomycetota;c__Actinomycetes;o__Micrococcales;f__Microbacteriaceae;g__Salinibacterium;s__Salinibacterium_unclassified	4.37105E-05	6.06194E-05	2.71812E-05	4.86983E-05	7.59352E-05	8.73577E-05	3.53768E-05	5.74418E-05	6.60977E-05
d__Bacteria;p__Bacteroidota;c__Flavobacteriia;o__Flavobacteriales;f__Flavobacteriaceae;g__Aequorivita;s__Aequorivita_lipolytica	9.25574E-06	4.21813E-05	6.94674E-05	8.81596E-05	9.89773E-06	0.000137341	4.07044E-06	4.18891E-05	6.60636E-05
d__Bacteria;p__Pseudomonadota;c__Alphaproteobacteria;o__Sphingomonadales;f__Sphingomonadaceae;g__Novosphingobium;s__Novosphingobium_ovatum	3.34256E-05	3.61549E-05	4.07044E-05	4.22377E-05	0.000100155	4.60313E-05	4.58256E-05	5.99358E-05	6.58378E-05
d__Bacteria;p__Pseudomonadota;c__Alphaproteobacteria;o__Sphingomonadales;f__Sphingosinicellaceae;g__Sphingosinicella;s__Sphingosinicella_sp._BN140058	5.08404E-05	7.06588E-05	5.85688E-05	6.67978E-05	8.35701E-05	8.48405E-05	6.37252E-05	5.77253E-05	6.5761E-05
d__Bacteria;p__Pseudomonadota;c__Alphaproteobacteria;o__Hyphomicrobiales;f__Rhizobiaceae;g__Rhizobium;s__Rhizobium_sp._CNPSo_3490	6.41039E-05	3.4612E-05	6.8181E-05	1.55007E-05	1.70142E-05	4.31804E-06	1.91821E-05	8.76691E-05	6.56273E-05
d__Bacteria;p__Pseudomonadota;c__Alphaproteobacteria;o__Hyphomicrobiales;f__Phyllobacteriaceae;g__Mesorhizobium;s__Mesorhizobium_sp._131-2-1	6.677E-05	7.18143E-05	6.76137E-05	4.09713E-05	4.47538E-05	6.12651E-05	4.19265E-05	0.00012503	6.55964E-05
d__Bacteria;p__Pseudomonadota;c__Betaproteobacteria;o__Burkholderiales;f__Burkholderiales_unclassified;g__Rhizobacter;s__Rhizobacter_sp._OV335	5.53133E-05	2.78618E-05	6.45926E-05	9.01342E-05	0.000252588	2.32091E-05	7.74092E-05	5.52078E-05	6.55913E-05
d__Bacteria;p__Pseudomonadota;c__Betaproteobacteria;o__Burkholderiales;f__Comamonadaceae;g__Ramlibacter;s__Ramlibacter_unclassified	9.56647E-05	0.000146472	8.58375E-05	0.000154538	0.000298345	8.45564E-05	0.000100748	0.0001125	6.5562E-05
d__Bacteria;p__Actinomycetota;c__Actinomycetes;o__Propionibacteriales;f__Nocardioidaceae;g__Nocardioides;s__Nocardioides_mesophilus	3.95632E-05	2.95608E-05	2.48331E-05	1.74132E-05	3.91087E-05	3.58049E-05	5.40477E-05	3.76789E-05	6.54472E-05
d__Viruses;p__Viruses_unclassified;c__Viruses_unclassified;o__Viruses_unclassified;f__Viruses_unclassified;g__Viruses_unclassified;s__Bacteriophage_sp.	0.000128984	0.000104537	7.16434E-05	5.98404E-05	2.13963E-05	3.57336E-05	9.09603E-05	5.53663E-05	6.5408E-05
d__Bacteria;p__Pseudomonadota;c__Gammaproteobacteria;o__Lysobacterales;f__Rhodanobacteraceae;g__Dyella;s__Dyella_thiooxydans	0.000125585	0.000101818	8.09703E-05	0.000166322	6.05997E-05	0.000177093	7.36091E-05	8.83608E-05	6.54005E-05
d__Bacteria;p__Pseudomonadota;c__Alphaproteobacteria;o__Hyphomicrobiales;f__Phyllobacteriaceae;g__Mesorhizobium;s__Mesorhizobium_camelthorni	7.14255E-05	6.63784E-05	6.58752E-05	3.09986E-05	3.96748E-05	4.45118E-05	3.91544E-05	0.000125495	6.5357E-05
d__Bacteria;p__Pseudomonadota;c__Alphaproteobacteria;o__Sphingomonadales;f__Sphingomonadaceae;g__Sphingopyxis;s__Sphingopyxis_sp._YR583	5.31852E-05	8.06133E-05	0.000115062	7.33623E-05	7.6792E-05	8.14269E-05	6.20642E-05	7.86327E-05	6.52626E-05
d__Bacteria;p__Actinomycetota;c__Actinomycetes;o__Propionibacteriales;f__Nocardioidaceae;g__Nocardioides;s__Nocardioides_massiliensis	0.000106146	8.44276E-05	7.81688E-05	6.83958E-05	5.11598E-05	3.23982E-05	0.000115277	6.07748E-05	6.5245E-05
d__Bacteria;p__Pseudomonadota;c__Alphaproteobacteria;o__Sphingomonadales;f__Sphingomonadaceae;g__Sphingopyxis;s__Sphingopyxis_sp._LC81	5.6105E-05	4.72432E-05	6.06774E-05	5.14628E-05	8.70202E-05	6.23107E-05	4.08013E-05	7.01071E-05	6.51617E-05
d__Bacteria;p__Pseudomonadota;c__Alphaproteobacteria;o__Sphingomonadales;f__Sphingomonadaceae;g__Novosphingobium;s__Novosphingobium_sp._Leaf2	5.02778E-05	5.27649E-05	6.11124E-05	4.6319E-05	6.95882E-05	3.28491E-05	6.73114E-05	6.58971E-05	6.51004E-05
d__Bacteria;p__Actinomycetota;c__Actinomycetes;o__Propionibacteriales;f__Nocardioidaceae;g__Nocardioides;s__Nocardioides_euryhalodurans	2.96079E-05	3.23738E-05	1.77808E-05	1.57429E-05	3.02889E-05	2.91989E-05	3.53308E-05	3.62863E-05	6.50919E-05
d__Bacteria;p__Pseudomonadota;c__Alphaproteobacteria;o__Sphingomonadales;f__Sphingomonadaceae;g__Aquisediminimonas;s__Aquisediminimonas_profunda	4.76361E-05	4.85124E-05	4.85896E-05	5.77995E-05	6.55222E-05	2.77088E-05	7.75517E-05	4.44424E-05	6.5028E-05
d__Bacteria;p__Pseudomonadota;c__Alphaproteobacteria;o__Hyphomicrobiales;f__Nitrobacteraceae;g__Afipia;s__Afipia_clevelandensis	5.79437E-05	4.6881E-05	8.79661E-05	6.16392E-05	9.27511E-05	7.66829E-05	2.6198E-05	0.000143726	6.48719E-05
d__Bacteria;p__Pseudomonadota;c__Alphaproteobacteria;o__Sphingomonadales;f__Sphingomonadaceae;g__Sphingopyxis;s__Sphingopyxis_sp._SCN_67-31	4.90446E-05	4.77153E-05	6.81634E-05	7.06747E-05	8.35877E-05	5.98696E-05	4.2586E-05	6.60462E-05	6.47998E-05
d__Bacteria;p__Pseudomonadota;c__Alphaproteobacteria;o__Sphingomonadales;f__Sphingomonadaceae;g__Sphingomonas;s__Sphingomonas_panacis	5.19319E-05	6.5717E-05	3.61347E-05	5.46916E-05	8.26192E-05	5.72038E-05	4.35663E-05	8.35937E-05	6.47753E-05
d__Bacteria;p__Pseudomonadota;c__Betaproteobacteria;o__Burkholderiales;f__Sphaerotilaceae;g__Azohydromonas;s__Azohydromonas_sp.	4.17428E-05	2.07304E-05	4.12795E-05	8.14801E-05	0.000199316	2.18119E-05	7.42107E-05	5.22312E-05	6.47005E-05
d__Bacteria;p__Pseudomonadota;c__Alphaproteobacteria;o__Sphingomonadales;f__Sphingomonadaceae;g__Sphingobium;s__Sphingobium_lactosutens	4.12447E-05	6.01992E-05	5.44707E-05	5.01503E-05	8.17438E-05	3.02329E-05	5.06728E-05	6.45841E-05	6.46603E-05
d__Bacteria;p__Pseudomonadota;c__Alphaproteobacteria;o__Sphingomonadales;f__Sphingomonadaceae;g__Sphingopyxis;s__Sphingopyxis_sp._BSN-002	4.68403E-05	4.81006E-05	0.000116148	5.36727E-05	7.9412E-05	6.89381E-05	4.50761E-05	6.02197E-05	6.45869E-05
d__Bacteria;p__Pseudomonadota;c__Betaproteobacteria;o__Burkholderiales;f__Sphaerotilaceae;g__Methylibium;s__Methylibium_unclassified	4.11181E-05	2.47924E-05	5.33507E-05	8.67273E-05	0.000243948	1.66634E-05	6.92817E-05	4.74761E-05	6.45836E-05
d__Bacteria;p__Pseudomonadota;c__Alphaproteobacteria;o__Hyphomicrobiales;f__Phyllobacteriaceae;g__Mesorhizobium;s__Mesorhizobium_sp._USDA-HM6	6.40002E-05	6.60061E-05	5.45779E-05	3.5369E-05	4.24283E-05	5.24038E-05	4.35462E-05	0.000102718	6.44553E-05
d__Bacteria;p__Myxococcota;c__Myxococcota_unclassified;o__Polyangiales;f__Polyangiaceae;g__Polyangium;s__Polyangium_aurulentum	6.76458E-05	7.4615E-05	6.68672E-05	4.67452E-05	1.43648E-05	3.04354E-05	9.14431E-05	5.72982E-05	6.43308E-05
d__Bacteria;p__Bacteroidota;c__Flavobacteriia;o__Flavobacteriales;f__Flavobacteriaceae;g__Aequorivita;s__Aequorivita_sp.	1.07592E-05	3.01749E-05	5.77148E-05	6.98227E-05	1.21153E-05	0.000130234	2.23436E-06	4.55031E-05	6.42117E-05
d__Bacteria;p__Pseudomonadota;c__Alphaproteobacteria;o__Hyphomicrobiales;f__Rhizobiaceae;g__Rhizobium;s__Rhizobium_sp._NRK18	6.13995E-05	6.27545E-05	6.73017E-05	3.65908E-05	4.47481E-05	5.76528E-05	4.35171E-05	0.000124108	6.41469E-05
d__Bacteria;p__Pseudomonadota;c__Gammaproteobacteria;o__Lysobacterales;f__Lysobacteraceae;g__Lysobacter;s__Lysobacter_arseniciresistens	3.87896E-05	7.3908E-05	7.68375E-05	9.11861E-05	0.000105829	0.000138961	3.99966E-05	5.55397E-05	6.3952E-05
d__Bacteria;p__Bacteroidota;c__Flavobacteriia;o__Flavobacteriales;f__Crocinitomicaceae;g__Crocinitomicaceae_unclassified;s__Crocinitomicaceae_bacterium	1.97038E-05	6.12863E-05	4.60512E-05	4.03272E-05	4.55936E-06	6.26151E-06	5.61872E-05	3.93753E-05	6.39024E-05
d__Bacteria;p__Actinomycetota;c__Actinomycetes;o__Kitasatosporales;f__Streptomycetaceae;g__Streptomyces;s__Streptomyces_hydrogenans	8.74218E-05	8.52322E-05	0.000126853	5.98302E-05	1.59631E-05	3.59098E-05	0.000145697	4.1352E-05	6.3858E-05
d__Bacteria;p__Pseudomonadota;c__Gammaproteobacteria;o__Lysobacterales;f__Lysobacteraceae;g__Lysobacter;s__Lysobacter_ruishenii	6.15978E-05	0.000103793	5.29702E-05	9.03284E-05	0.000105591	9.92113E-05	5.37016E-05	7.24491E-05	6.3763E-05
d__Bacteria;p__Pseudomonadota;c__Alphaproteobacteria;o__Hyphomicrobiales;f__Phyllobacteriaceae;g__Nitratireductor;s__Nitratireductor_indicus	6.52579E-05	7.38041E-05	6.36722E-05	3.76148E-05	3.69118E-05	4.57646E-05	3.8567E-05	0.000125858	6.37131E-05
d__Bacteria;p__Pseudomonadota;c__Alphaproteobacteria;o__Rickettsiales;f__Rickettsiales_unclassified;g__Rickettsiales_unclassified;s__Rickettsiales_bacterium	2.75773E-05	2.06162E-05	4.83079E-05	8.8419E-05	2.58454E-05	6.71236E-05	1.68583E-05	3.63256E-05	6.35137E-05
d__Bacteria;p__Bacillota;c__Bacilli;o__Bacillales;f__Bacillaceae;g__Oceanobacillus;s__Oceanobacillus_indicireducens	3.84786E-05	4.29927E-05	0.000123951	5.88707E-05	6.03549E-05	5.28013E-05	4.79549E-05	5.48415E-05	6.3373E-05
d__Bacteria;p__Pseudomonadota;c__Alphaproteobacteria;o__Hyphomicrobiales;f__Rhizobiaceae;g__Shinella;s__Shinella_sp._CPCC_101442	7.27227E-05	9.40682E-05	9.37128E-05	5.07817E-05	9.71968E-05	2.08215E-05	3.79471E-05	7.63071E-05	6.31752E-05
d__Bacteria;p__Pseudomonadota;c__Gammaproteobacteria;o__Lysobacterales;f__Rhodanobacteraceae;g__Dokdonella;s__Dokdonella_fugitiva	0.000109207	9.99321E-05	8.28855E-05	0.000120593	8.54289E-05	0.000115883	8.91529E-05	0.000244023	6.31725E-05
d__Bacteria;p__Pseudomonadota;c__Alphaproteobacteria;o__Hyphomicrobiales;f__Nitrobacteraceae;g__Afipia;s__Afipia_birgiae	4.80359E-05	4.75579E-05	6.0987E-05	5.59198E-05	8.29814E-05	6.52228E-05	2.96693E-05	0.000121003	6.31365E-05
d__Bacteria;p__Pseudomonadota;c__Alphaproteobacteria;o__Sphingomonadales;f__Sphingomonadaceae;g__Sphingomonas;s__Sphingomonas_changbaiensis	6.83014E-05	6.54686E-05	6.00121E-05	9.56047E-05	7.76589E-05	0.000108879	9.07618E-05	4.36529E-05	6.31294E-05
d__Bacteria;p__Pseudomonadota;c__Alphaproteobacteria;o__Sphingomonadales;f__Sphingomonadaceae;g__Novosphingobium;s__Novosphingobium_aureum	6.21105E-05	5.65223E-05	5.4044E-05	5.54744E-05	5.94727E-05	4.64526E-05	7.93334E-05	7.85425E-05	6.30944E-05
d__Bacteria;p__Actinomycetota;c__Actinomycetes;o__Kitasatosporales;f__Streptomycetaceae;g__Streptomyces;s__Streptomyces_venezuelae	7.58383E-05	7.94595E-05	0.00010038	6.37943E-05	1.65055E-05	3.66151E-05	0.000129722	4.02839E-05	6.29599E-05
d__Bacteria;p__Pseudomonadota;c__Gammaproteobacteria;o__Lysobacterales;f__Rhodanobacteraceae;g__Dyella;s__Dyella_ginsengisoli	9.32166E-05	7.1515E-05	5.65103E-05	0.000120896	5.04853E-05	9.92621E-05	4.99869E-05	6.99713E-05	6.29458E-05
d__Bacteria;p__Pseudomonadota;c__Alphaproteobacteria;o__Sphingomonadales;f__Sphingomonadaceae;g__Sphingomonas;s__Sphingomonas_caeni	7.513E-05	7.51547E-05	5.89693E-05	7.40472E-05	5.63648E-05	6.14772E-05	7.56157E-05	5.23316E-05	6.28244E-05
d__Eukaryota;p__Ascomycota;c__Sordariomycetes;o__Diaporthales;f__Cryphonectriaceae;g__Cryphonectria;s__Cryphonectria_parasitica	7.72572E-05	5.05256E-05	0.000529936	8.34238E-05	5.84389E-05	5.56336E-05	5.90749E-05	5.91428E-05	6.28021E-05
d__Bacteria;p__Pseudomonadota;c__Alphaproteobacteria;o__Sphingomonadales;f__Sphingomonadaceae;g__Sphingobium;s__Sphingobium_sp._BS19	5.32385E-05	5.00833E-05	8.79153E-05	5.20453E-05	7.11919E-05	2.21176E-05	5.2895E-05	5.53559E-05	6.2792E-05
d__Bacteria;p__Actinomycetota;c__Actinomycetes;o__Micrococcales;f__Microbacteriaceae;g__Microbacterium;s__Microbacterium_caowuchunii	5.28471E-05	4.2334E-05	5.39422E-05	3.98148E-05	4.12118E-05	4.04491E-05	4.10956E-05	3.95613E-05	6.27189E-05
d__Bacteria;p__Pseudomonadota;c__Alphaproteobacteria;o__Hyphomicrobiales;f__Phyllobacteriaceae;g__Mesorhizobium;s__Mesorhizobium_sp._SOD10	5.75101E-05	7.0981E-05	7.43634E-05	3.6487E-05	5.7167E-05	4.57472E-05	4.27962E-05	0.000110871	6.27132E-05
d__Bacteria;p__Pseudomonadota;c__Alphaproteobacteria;o__Sphingomonadales;f__Sphingomonadaceae;g__Sphingopyxis;s__Sphingopyxis_sp._MWB1	4.33966E-05	4.09192E-05	6.59434E-05	5.03486E-05	7.13995E-05	7.83635E-05	3.98503E-05	5.64475E-05	6.2695E-05
d__Bacteria;p__Pseudomonadota;c__Alphaproteobacteria;o__Hyphomicrobiales;f__Phyllobacteriaceae;g__Mesorhizobium;s__Mesorhizobium_tianshanense	6.90741E-05	6.98761E-05	6.50071E-05	4.24218E-05	5.0982E-05	5.39671E-05	3.99277E-05	0.00011986	6.26244E-05
d__Bacteria;p__Pseudomonadota;c__Gammaproteobacteria;o__Cellvibrionales;f__Cellvibrionaceae;g__Pseudomaricurvus;s__Pseudomaricurvus_alcaniphilus	8.46254E-06	3.3937E-05	2.05606E-05	2.10079E-05	7.14963E-06	8.13277E-06	3.44414E-05	2.88172E-05	6.25963E-05
d__Bacteria;p__Pseudomonadota;c__Alphaproteobacteria;o__Hyphomicrobiales;f__Rhizobiaceae;g__Rhizobium;s__Rhizobium_sp._UR51a	7.16739E-05	2.52912E-05	0.000109287	7.17665E-05	9.3448E-05	4.01544E-05	3.34174E-05	8.76294E-05	6.25605E-05
d__Bacteria;p__Pseudomonadota;c__Betaproteobacteria;o__Burkholderiales;f__Sphaerotilaceae;g__Aquincola;s__Aquincola_sp._J276	4.10994E-05	2.7629E-05	3.62042E-05	6.72858E-05	0.000193959	8.84391E-06	5.8309E-05	5.29483E-05	6.2244E-05
d__Bacteria;p__Pseudomonadota;c__Alphaproteobacteria;o__Sphingomonadales;f__Sphingomonadaceae;g__Sphingomonas;s__Sphingomonas_taxi	4.77658E-05	6.79929E-05	4.8844E-05	3.80128E-05	5.12181E-05	5.23203E-05	4.12345E-05	5.94122E-05	6.21407E-05
d__Bacteria;p__Pseudomonadota;c__Alphaproteobacteria;o__Rhodospirillales;f__Acetobacteraceae;g__Acetobacteraceae_unclassified;s__Acetobacteraceae_bacterium_SCN_69-10	4.95987E-05	7.34386E-05	3.06343E-05	4.31592E-05	8.05113E-05	2.75863E-05	5.08833E-05	6.32E-05	6.20834E-05
d__Bacteria;p__Pseudomonadota;c__Gammaproteobacteria;o__Lysobacterales;f__Lysobacteraceae;g__Thermomonas;s__Thermomonas_unclassified	5.78243E-05	0.000169334	7.40442E-05	9.33888E-05	0.000163134	0.000110078	6.59969E-05	6.27732E-05	6.20385E-05
d__Bacteria;p__Pseudomonadota;c__Betaproteobacteria;o__Burkholderiales;f__Comamonadaceae;g__Variovorax;s__Variovorax_boronicumulans	5.92618E-05	4.04961E-05	5.71753E-05	6.89918E-05	0.000171095	3.7045E-05	7.11099E-05	6.07367E-05	6.1944E-05
d__Bacteria;p__Pseudomonadota;c__Alphaproteobacteria;o__Sphingomonadales;f__Erythrobacteraceae;g__Croceibacterium;s__Croceibacterium_mercuriale	3.78908E-05	5.52667E-05	6.1771E-05	6.14831E-05	5.42664E-05	5.47791E-05	4.0747E-05	6.35026E-05	6.18467E-05
d__Bacteria;p__Myxococcota;c__Myxococcia;o__Myxococcales;f__Myxococcales_unclassified;g__Paraliomyxa;s__Paraliomyxa_miuraensis	4.90451E-05	5.44946E-05	4.34982E-05	3.84461E-05	1.14144E-05	2.37879E-05	5.06181E-05	3.8449E-05	6.17303E-05
d__Bacteria;p__Pseudomonadota;c__Gammaproteobacteria;o__Lysobacterales;f__Lysobacteraceae;g__Lysobacter;s__Lysobacter_enzymogenes	6.59953E-05	9.84853E-05	4.6303E-05	7.60307E-05	9.53689E-05	9.07228E-05	7.22229E-05	5.86335E-05	6.15803E-05
d__Bacteria;p__Bacteroidota;c__Chitinophagia;o__Chitinophagales;f__Chitinophagaceae;g__Flavitalea;s__Flavitalea_sp._BT771	4.96333E-05	5.8028E-05	5.43753E-05	6.44024E-05	8.63286E-06	5.74136E-05	7.53797E-05	9.24406E-05	6.14957E-05
d__Bacteria;p__Pseudomonadota;c__Betaproteobacteria;o__Burkholderiales;f__Sphaerotilaceae;g__Caldimonas;s__Schlegelella_koreensis	3.74889E-05	3.2904E-05	5.56918E-05	7.05367E-05	0.000246333	1.51323E-05	6.63497E-05	5.4831E-05	6.1399E-05
d__Bacteria;p__Actinomycetota;c__Actinomycetes;o__Kitasatosporales;f__Streptomycetaceae;g__Streptomyces;s__Streptomyces_sp._NBC_01476	7.67962E-05	6.00114E-05	6.2821E-05	8.58313E-05	1.31782E-05	8.42143E-05	8.7427E-05	7.26359E-05	6.13065E-05
d__Bacteria;p__Pseudomonadota;c__Alphaproteobacteria;o__Sphingomonadales;f__Sphingomonadaceae;g__Sphingopyxis;s__Sphingopyxis_sp._H115	5.19409E-05	4.2572E-05	8.71026E-05	6.03847E-05	8.04335E-05	5.69696E-05	3.55805E-05	6.41275E-05	6.10934E-05
d__Bacteria;p__Pseudomonadota;c__Betaproteobacteria;o__Burkholderiales;f__Sphaerotilaceae;g__Roseateles;s__Pelomonas_sp._BJYL3	5.0382E-05	2.94272E-05	6.23035E-05	7.72494E-05	0.00023331	1.43086E-05	7.49415E-05	5.23545E-05	6.10853E-05
d__Bacteria;p__Pseudomonadota;c__Alphaproteobacteria;o__Sphingomonadales;f__Sphingomonadaceae;g__Sphingomonas;s__Candidatus_Sphingomonas_phytovorans	6.20034E-05	6.04427E-05	4.86423E-05	6.20362E-05	8.4255E-05	6.91164E-05	4.1146E-05	6.33798E-05	6.0952E-05
d__Bacteria;p__Pseudomonadota;c__Gammaproteobacteria;o__Lysobacterales;f__Lysobacteraceae;g__Pseudoxanthomonas;s__Pseudoxanthomonas_mexicana	8.1237E-05	8.13224E-05	6.13524E-05	9.6535E-05	7.11909E-05	0.000102164	5.05345E-05	7.82074E-05	6.09207E-05
d__Bacteria;p__Pseudomonadota;c__Alphaproteobacteria;o__Sphingomonadales;f__Sphingomonadaceae;g__Sphingomonas;s__Sphingomonas_kyeonggiensis	4.97012E-05	5.80886E-05	3.98568E-05	5.17583E-05	6.15126E-05	7.20634E-05	4.81878E-05	5.78628E-05	6.08926E-05
d__Bacteria;p__Pseudomonadota;c__Alphaproteobacteria;o__Hyphomicrobiales;f__Phyllobacteriaceae;g__Pseudaminobacter;s__Pseudaminobacter_salicylatoxidans	6.95853E-05	6.98411E-05	7.96338E-05	4.76705E-05	4.91087E-05	5.91975E-05	4.08948E-05	0.000120466	6.0831E-05
d__Bacteria;p__Pseudomonadota;c__Alphaproteobacteria;o__Hyphomicrobiales;f__Rhizobiaceae;g__Shinella;s__Shinella_sp._DD12	5.89198E-05	0.000108693	8.37008E-05	6.4378E-05	8.61638E-05	2.02728E-05	4.76192E-05	6.6145E-05	6.08285E-05
d__Bacteria;p__Pseudomonadota;c__Alphaproteobacteria;o__Rhodospirillales;f__Azospirillaceae;g__Azospirillum;s__Azospirillum_baldaniorum	5.51994E-05	6.97427E-05	0.000123114	6.11993E-05	0.000116013	8.04593E-05	6.23338E-05	8.36172E-05	6.07373E-05
d__Bacteria;p__Pseudomonadota;c__Alphaproteobacteria;o__Sphingomonadales;f__Sphingomonadaceae;g__Sphingobium;s__Sphingobium_cloacae	5.38512E-05	5.08652E-05	4.81715E-05	5.11549E-05	6.4444E-05	3.59711E-05	8.4136E-05	7.37882E-05	6.06592E-05
d__Bacteria;p__Pseudomonadota;c__Alphaproteobacteria;o__Sphingomonadales;f__Sphingomonadaceae;g__Sphingopyxis;s__Sphingopyxis_fribergensis	5.43348E-05	5.30411E-05	5.10647E-05	5.1025E-05	5.85299E-05	6.25413E-05	6.39345E-05	6.4237E-05	6.05859E-05
d__Bacteria;p__Pseudomonadota;c__Alphaproteobacteria;o__Sphingomonadales;f__Sphingomonadaceae;g__Sphingobium;s__Sphingobium_sp._OAS761	4.32509E-05	5.47845E-05	6.8678E-05	3.59033E-05	5.59569E-05	3.62783E-05	5.42749E-05	7.24508E-05	6.0578E-05
d__Bacteria;p__Candidatus_Saccharibacteria;c__Candidatus_Saccharibacteria_unclassified;o__Candidatus_Saccharibacteria_unclassified;f__Candidatus_Saccharibacteria_unclassified;g__Candidatus_Saccharibacteria_unclassified;s__Candidatus_Saccharibacteria_bacterium_49-20	9.63434E-05	0.000107961	9.5775E-05	6.06029E-05	5.50075E-06	5.4828E-05	9.11366E-05	9.72325E-05	6.05094E-05
d__Bacteria;p__Chloroflexota;c__Chloroflexia;o__Herpetosiphonales;f__Herpetosiphonaceae;g__Herpetosiphonaceae_unclassified;s__Herpetosiphonaceae_bacterium	5.95483E-05	9.54726E-05	3.48388E-05	7.51085E-05	4.22727E-05	4.70513E-05	5.25307E-05	4.94685E-05	6.04208E-05
d__Bacteria;p__Actinomycetota;c__Actinomycetes;o__Micrococcales;f__Microbacteriaceae;g__Salinibacterium;s__Salinibacterium_sp._ZJ70	4.44553E-05	5.90946E-05	2.69051E-05	5.60702E-05	8.01247E-05	9.82177E-05	3.49834E-05	5.55325E-05	6.0411E-05
d__Bacteria;p__Actinomycetota;c__Actinomycetes;o__Propionibacteriales;f__Nocardioidaceae;g__Nocardioides;s__Nocardioides_gansuensis	3.73668E-05	2.93593E-05	1.19213E-05	8.55389E-06	3.59588E-05	2.6619E-05	3.70811E-05	4.0389E-05	6.0211E-05
d__Bacteria;p__Pseudomonadota;c__Betaproteobacteria;o__Burkholderiales;f__Sphaerotilaceae;g__Ideonella;s__Ideonella_benzenivorans	3.45705E-05	2.64274E-05	4.43932E-05	5.60676E-05	0.000185421	9.6732E-06	5.5286E-05	4.87732E-05	6.0026E-05
d__Bacteria;p__Pseudomonadota;c__Gammaproteobacteria;o__Lysobacterales;f__Lysobacteraceae;g__Lysobacter;s__Lysobacter_silvisoli	4.79187E-05	0.00010113	5.3163E-05	8.49547E-05	0.00010333	9.3652E-05	6.42203E-05	5.79156E-05	5.98808E-05
d__Bacteria;p__Pseudomonadota;c__Alphaproteobacteria;o__Hyphomicrobiales;f__Pleomorphomonadaceae;g__Hartmannibacter;s__Hartmannibacter_diazotrophicus	5.16764E-05	4.79424E-05	6.3608E-05	3.30325E-05	3.56112E-05	5.66832E-05	4.51439E-05	0.000101125	5.9855E-05
d__Bacteria;p__Myxococcota;c__Myxococcia;o__Myxococcales;f__Archangiaceae;g__Hyalangium;s__Hyalangium_minutum	3.59372E-05	5.486E-05	6.54676E-05	3.19534E-05	1.1071E-05	1.97457E-05	6.54903E-05	3.67671E-05	5.98127E-05
d__Bacteria;p__Bacteroidota;c__Flavobacteriia;o__Flavobacteriales;f__Flavobacteriaceae;g__Flavobacterium;s__Flavobacterium_pokkalii	2.07736E-05	4.36015E-06	3.58092E-05	2.24121E-05	3.85886E-06	5.33418E-06	3.72439E-05	6.49901E-05	5.97691E-05
d__Bacteria;p__Bacteroidota;c__Chitinophagia;o__Chitinophagales;f__Chitinophagaceae;g__Paraflavitalea;s__Paraflavitalea_soli	4.83101E-05	5.34578E-05	6.15094E-05	5.96444E-05	1.25338E-05	6.08121E-05	6.91624E-05	8.90851E-05	5.97656E-05
d__Bacteria;p__Pseudomonadota;c__Alphaproteobacteria;o__Hyphomicrobiales;f__Devosiaceae;g__Devosia;s__Devosia_sp._ZB163	5.75293E-05	7.81507E-05	3.89626E-05	5.0915E-05	7.45602E-05	5.55358E-05	5.30083E-05	7.41412E-05	5.96496E-05
d__Bacteria;p__Bacteroidota;c__Chitinophagia;o__Chitinophagales;f__Chitinophagaceae;g__Sediminibacterium;s__Sediminibacterium_ginsengisoli	7.16873E-05	5.37179E-05	4.50037E-05	5.51001E-05	1.60736E-05	3.18564E-05	7.29442E-05	9.45528E-05	5.96363E-05
d__Bacteria;p__Actinomycetota;c__Actinomycetes;o__Kitasatosporales;f__Streptomycetaceae;g__Streptomyces;s__Streptomyces_sp._C1-2	0.00022867	0.000236962	0.000481461	0.000209313	9.38375E-05	0.000283539	0.000100574	0.000169021	5.95969E-05
d__Bacteria;p__Actinomycetota;c__Actinomycetes;o__Kitasatosporales;f__Streptomycetaceae;g__Streptomyces;s__Streptomyces_sp._NBC_00669	7.8793E-05	7.29918E-05	7.74279E-05	7.91397E-05	1.06807E-05	0.000104825	7.70528E-05	7.0449E-05	5.94729E-05
d__Bacteria;p__Pseudomonadota;c__Gammaproteobacteria;o__Lysobacterales;f__Lysobacteraceae;g__Lysobacter;s__Lysobacter_luteus	3.99169E-05	8.42863E-05	4.073E-05	6.52045E-05	7.71223E-05	7.91019E-05	4.08497E-05	3.91139E-05	5.92344E-05
d__Bacteria;p__Acidobacteriota;c__Terriglobia;o__Bryobacterales;f__Solibacteraceae;g__Candidatus_Sulfopaludibacter;s__Candidatus_Sulfopaludibacter_sp._SbA4	6.64289E-05	5.28976E-05	6.93562E-05	3.7601E-05	2.83703E-05	6.04664E-05	0.000104147	4.17969E-05	5.90739E-05
d__Bacteria;p__Pseudomonadota;c__Gammaproteobacteria;o__Lysobacterales;f__Lysobacteraceae;g__Lysobacter;s__Lysobacter_sp._M15	4.52002E-05	9.51283E-05	4.65168E-05	6.65352E-05	0.000118523	8.8838E-05	4.52904E-05	5.29896E-05	5.90672E-05
d__Bacteria;p__Pseudomonadota;c__Alphaproteobacteria;o__Hyphomicrobiales;f__Rhizobiaceae;g__Agrobacterium;s__Agrobacterium_sp._TS43	7.1622E-05	1.53818E-05	8.90012E-05	5.83338E-05	0.000100927	2.70421E-05	4.52626E-05	7.02265E-05	5.9066E-05
d__Bacteria;p__Bacteroidota;c__Chitinophagia;o__Chitinophagales;f__Chitinophagaceae;g__Flavisolibacter;s__Flavisolibacter_ginsenosidimutans	6.53602E-05	6.55065E-05	5.42383E-05	7.15093E-05	2.79926E-05	6.3752E-05	7.26029E-05	8.8333E-05	5.90484E-05
d__Bacteria;p__Pseudomonadota;c__Alphaproteobacteria;o__Sphingomonadales;f__Sphingomonadaceae;g__Sphingobium;s__Sphingobium_sp._PNB	5.77625E-05	5.58129E-05	5.30023E-05	5.25996E-05	0.000115734	2.15766E-05	8.57964E-05	3.02623E-05	5.88489E-05
d__Bacteria;p__Pseudomonadota;c__Alphaproteobacteria;o__Hyphomicrobiales;f__Rhizobiaceae;g__Shinella;s__Shinella_curvata	7.1781E-05	9.06248E-05	6.56511E-05	4.27906E-05	8.56108E-05	2.15947E-05	4.01752E-05	7.37082E-05	5.88459E-05
d__Bacteria;p__Actinomycetota;c__Actinomycetes;o__Actinomycetales;f__Actinomycetaceae;g__Mobiluncus;s__Mobiluncus_mulieris	4.82188E-05	4.31108E-05	6.73648E-05	4.20505E-05	5.72756E-05	3.25131E-05	4.54231E-05	5.12699E-05	5.8724E-05
d__Bacteria;p__Pseudomonadota;c__Betaproteobacteria;o__Nitrosomonadales;f__Nitrosomonadales_unclassified;g__Nitrosomonadales_unclassified;s__beta_proteobacterium_KB13	3.53604E-05	2.12601E-05	0.000103934	5.20045E-05	7.88309E-05	2.25424E-05	7.14856E-05	3.68682E-05	5.8724E-05
d__Bacteria;p__Actinomycetota;c__Actinomycetes;o__Propionibacteriales;f__Nocardioidaceae;g__Nocardioides;s__Nocardioides_sp._T2.26MG-1	3.05706E-05	1.88911E-05	2.32754E-05	1.13535E-05	2.5127E-05	1.79365E-05	3.47253E-05	3.73756E-05	5.87236E-05
d__Bacteria;p__Acidobacteriota;c__Blastocatellia;o__Blastocatellales;f__Pyrinomonadaceae;g__Pyrinomonas;s__Pyrinomonas_methylaliphatogenes	0.000133727	7.10416E-05	0.000131166	8.24042E-05	4.23634E-05	0.000164701	0.000250181	7.58209E-05	5.8477E-05
d__Bacteria;p__Pseudomonadota;c__Alphaproteobacteria;o__Hyphomicrobiales;f__Brucellaceae;g__Brucella;s__Brucella_anthropi	5.8085E-05	5.28589E-05	5.61742E-05	3.9371E-05	4.18943E-05	3.52879E-05	4.54652E-05	4.74853E-05	5.84469E-05
d__Bacteria;p__Candidatus_Poribacteria;c__Candidatus_Poribacteria_unclassified;o__Candidatus_Poribacteria_unclassified;f__Candidatus_Poribacteria_unclassified;g__Candidatus_Poribacteria_unclassified;s__Candidatus_Poribacteria_bacterium	6.92099E-05	5.54227E-05	4.54375E-05	4.30031E-05	1.56267E-05	3.52235E-05	9.23547E-05	5.39313E-05	5.84017E-05
d__Bacteria;p__Chloroflexota;c__Dehalococcoidia;o__Dehalococcoidia_unclassified;f__Dehalococcoidia_unclassified;g__Dehalococcoidia_unclassified;s__Dehalococcoidia_bacterium	4.66173E-05	5.26433E-05	6.01655E-05	5.60735E-05	4.25554E-05	5.35858E-05	0.000147844	4.42903E-05	5.83893E-05
d__Bacteria;p__Pseudomonadota;c__Alphaproteobacteria;o__Caulobacterales;f__Caulobacteraceae;g__Phenylobacterium;s__Phenylobacterium_deserti	4.93421E-05	8.97193E-05	7.18027E-05	6.09241E-05	0.000232171	3.66754E-05	5.5717E-05	9.28654E-05	5.83512E-05
d__Bacteria;p__Pseudomonadota;c__Alphaproteobacteria;o__Sphingomonadales;f__Sphingomonadaceae;g__Sphingobium;s__Sphingobium_estronivorans	6.09745E-05	6.08595E-05	3.93668E-05	5.48539E-05	5.39603E-05	5.31764E-05	5.97768E-05	6.14564E-05	5.83116E-05
d__Bacteria;p__Pseudomonadota;c__Alphaproteobacteria;o__Hyphomicrobiales;f__Parvibaculaceae;g__Parvibaculum;s__Parvibaculum_sp.	6.16557E-05	7.90184E-05	5.65769E-05	5.46545E-05	8.10035E-05	4.15998E-05	6.20776E-05	8.30531E-05	5.80983E-05
d__Bacteria;p__Actinomycetota;c__Actinomycetes;o__Frankiales;f__Frankiales_unclassified;g__Frankiales_unclassified;s__uncultured_Frankineae_bacterium	2.87026E-05	2.75588E-05	2.92502E-05	2.31568E-05	2.92655E-05	8.79687E-05	4.48523E-05	2.19635E-05	5.80908E-05
d__Bacteria;p__Pseudomonadota;c__Alphaproteobacteria;o__Caulobacterales;f__Caulobacteraceae;g__Caulobacter;s__Caulobacter_vibrioides	4.88472E-05	8.20663E-05	7.24139E-05	3.60178E-05	0.000156351	2.67227E-05	4.20169E-05	9.54592E-05	5.80177E-05
d__Bacteria;p__Pseudomonadota;c__Gammaproteobacteria;o__Lysobacterales;f__Lysobacteraceae;g__Stenotrophomonas;s__Stenotrophomonas_unclassified	6.08608E-05	6.14808E-05	5.39234E-05	9.83637E-05	7.89224E-05	7.22163E-05	6.51778E-05	3.27051E-05	5.78242E-05
d__Bacteria;p__Pseudomonadota;c__Alphaproteobacteria;o__Sphingomonadales;f__Sphingomonadaceae;g__Novosphingobium;s__Novosphingobium_sp._UBA1939	4.31867E-05	4.37549E-05	4.86308E-05	6.48563E-05	8.36039E-05	5.91266E-05	5.98657E-05	5.1489E-05	5.77847E-05
d__Bacteria;p__Pseudomonadota;c__Alphaproteobacteria;o__Hyphomicrobiales;f__Phyllobacteriaceae;g__Mesorhizobium;s__Mesorhizobium_sp._113-3-3	5.03613E-05	4.90333E-05	5.67377E-05	3.82276E-05	4.47813E-05	4.26568E-05	3.44754E-05	8.85566E-05	5.7576E-05
d__Bacteria;p__Myxococcota;c__Myxococcia;o__Myxococcales;f__Myxococcaceae;g__Pyxidicoccus;s__Pyxidicoccus_parkwaysis	3.65575E-05	4.43907E-05	5.18133E-05	2.86082E-05	1.43737E-05	2.67566E-05	5.66348E-05	2.65517E-05	5.74161E-05
d__Bacteria;p__Pseudomonadota;c__Alphaproteobacteria;o__Hyphomicrobiales;f__Phyllobacteriaceae;g__Mesorhizobium;s__Mesorhizobium_kowhaii	6.6795E-05	6.23952E-05	6.06553E-05	3.58401E-05	3.61867E-05	4.51219E-05	3.29818E-05	9.71717E-05	5.73803E-05
d__Bacteria;p__Pseudomonadota;c__Alphaproteobacteria;o__Caulobacterales;f__Caulobacteraceae;g__Caulobacter;s__Caulobacter_sp._S45	6.59726E-05	8.11847E-05	5.97662E-05	7.93751E-05	0.000274521	4.98438E-05	7.66045E-05	7.28229E-05	5.7321E-05
d__Bacteria;p__Pseudomonadota;c__Gammaproteobacteria;o__Lysobacterales;f__Lysobacteraceae;g__Thermomonas;s__Thermomonas_haemolytica	5.17482E-05	0.000274582	3.37959E-05	7.75145E-05	0.000124307	6.52928E-05	5.65545E-05	6.27357E-05	5.72911E-05
d__Bacteria;p__Actinomycetota;c__Actinomycetes;o__Kitasatosporales;f__Streptomycetaceae;g__Streptomyces;s__Streptomyces_sp._SN-593	0.000100901	0.000117329	9.60376E-05	0.000127903	2.66349E-05	6.62624E-05	8.12518E-05	6.34938E-05	5.72153E-05
d__Bacteria;p__Actinomycetota;c__Actinomycetes;o__Propionibacteriales;f__Nocardioidaceae;g__Nocardioides;s__Nocardioides_panaciterrulae	4.39644E-05	4.08289E-05	2.71247E-05	2.35397E-05	3.38266E-05	2.842E-05	8.1316E-05	4.74974E-05	5.72099E-05
d__Bacteria;p__Pseudomonadota;c__Betaproteobacteria;o__Burkholderiales;f__Burkholderiales_unclassified;g__Aquabacterium;s__Aquabacterium_fontiphilum	3.18678E-05	1.93965E-05	4.27541E-05	4.91069E-05	0.000164108	9.35319E-06	4.94279E-05	4.25567E-05	5.71179E-05
d__Bacteria;p__Pseudomonadota;c__Gammaproteobacteria;o__Lysobacterales;f__Lysobacteraceae;g__Lysobacter;s__Lysobacter_antibioticus	5.14979E-05	7.3019E-05	5.52682E-05	6.90338E-05	6.46723E-05	5.37517E-05	5.39603E-05	5.01625E-05	5.70195E-05
d__Bacteria;p__Pseudomonadota;c__Alphaproteobacteria;o__Caulobacterales;f__Caulobacteraceae;g__Caulobacter;s__Caulobacter_sp._AP07	3.53419E-05	6.0828E-05	5.85385E-05	3.85768E-05	0.000139377	2.97764E-05	6.08278E-05	6.50109E-05	5.70147E-05
d__Bacteria;p__Pseudomonadota;c__Alphaproteobacteria;o__Hyphomicrobiales;f__Rhizobiaceae;g__Neorhizobium;s__Neorhizobium_galegae	5.44002E-05	6.24933E-05	6.42888E-05	4.01673E-05	4.24481E-05	2.94774E-05	4.41866E-05	8.07441E-05	5.6977E-05
d__Bacteria;p__Pseudomonadota;c__Gammaproteobacteria;o__Cellvibrionales;f__Cellvibrionaceae;g__Saccharophagus;s__Saccharophagus_sp._K07	2.13142E-05	1.87838E-05	1.74529E-05	1.77932E-05	1.95526E-05	1.41569E-05	3.37368E-05	2.9619E-05	5.69469E-05
d__Bacteria;p__Pseudomonadota;c__Alphaproteobacteria;o__Sphingomonadales;f__Sphingomonadaceae;g__Novosphingobium;s__Novosphingobium_organovorum	4.53901E-05	4.71429E-05	4.14287E-05	4.82993E-05	6.33146E-05	4.47049E-05	4.34315E-05	6.34557E-05	5.68598E-05
d__Bacteria;p__Pseudomonadota;c__Alphaproteobacteria;o__Hyphomicrobiales;f__Kaistiaceae;g__Kaistia;s__Kaistia_hirudinis	6.46008E-05	6.96885E-05	5.58511E-05	4.38722E-05	4.16862E-05	4.97633E-05	4.30009E-05	0.000115012	5.67944E-05
d__Bacteria;p__Pseudomonadota;c__Gammaproteobacteria;o__Lysobacterales;f__Rhodanobacteraceae;g__Dyella;s__Dyella_subtropica	8.86986E-05	8.1026E-05	6.91218E-05	0.000108809	4.87241E-05	0.000134936	6.9265E-05	6.14042E-05	5.67908E-05
d__Bacteria;p__Pseudomonadota;c__Alphaproteobacteria;o__Sphingomonadales;f__Sphingomonadaceae;g__Novosphingobium;s__Novosphingobium_sp._fls2-241-R2A-195	3.42248E-05	4.34698E-05	4.36129E-05	3.59864E-05	7.05672E-05	2.88323E-05	3.09784E-05	5.89205E-05	5.67328E-05
d__Bacteria;p__Actinomycetota;c__Actinomycetes;o__Streptosporangiales;f__Thermomonosporaceae;g__Thermomonospora;s__Thermomonospora_amylolytica	6.17947E-05	6.79267E-05	0.00010151	5.07051E-05	2.39188E-05	3.78001E-05	9.10391E-05	3.77668E-05	5.6661E-05
d__Bacteria;p__Actinomycetota;c__Actinomycetes;o__Propionibacteriales;f__Nocardioidaceae;g__Nocardioides;s__Nocardioides_aromaticivorans	5.69975E-05	2.95484E-05	3.08027E-05	1.71969E-05	3.606E-05	2.23764E-05	4.71236E-05	4.20107E-05	5.66321E-05
d__Viruses;p__Uroviricota;c__Caudoviricetes;o__Caudoviricetes_unclassified;f__Caudoviricetes_unclassified;g__Iggyvirus;s__Iggyvirus_iggy	8.75541E-05	6.52208E-05	7.6739E-05	7.29822E-05	3.84855E-05	3.34836E-05	7.53686E-05	4.43319E-05	5.65633E-05
d__Bacteria;p__Pseudomonadota;c__Alphaproteobacteria;o__Hyphomicrobiales;f__Phyllobacteriaceae;g__Mesorhizobium;s__Mesorhizobium_silamurunense	5.65293E-05	6.18182E-05	6.46788E-05	3.84613E-05	4.06656E-05	4.87913E-05	3.79246E-05	0.000100408	5.64433E-05
d__Bacteria;p__Pseudomonadota;c__Alphaproteobacteria;o__Caulobacterales;f__Caulobacteraceae;g__Phenylobacterium;s__Phenylobacterium_hankyongense	4.00546E-05	6.69334E-05	5.06592E-05	5.89158E-05	0.000186518	2.53642E-05	5.94245E-05	6.47644E-05	5.64398E-05
d__Bacteria;p__Pseudomonadota;c__Alphaproteobacteria;o__Sphingomonadales;f__Sphingomonadaceae;g__Novosphingobium;s__Novosphingobium_sp._16-62-11	5.38014E-05	5.15753E-05	6.02749E-05	5.91642E-05	8.49221E-05	5.2439E-05	5.79447E-05	5.19823E-05	5.6401E-05
d__Bacteria;p__Actinomycetota;c__Actinomycetes;o__Kitasatosporales;f__Streptomycetaceae;g__Streptomyces;s__Streptomyces_sp._NBC_01190	7.2477E-05	5.2258E-05	5.95487E-05	6.93158E-05	1.46229E-05	7.76883E-05	7.78079E-05	6.99049E-05	5.62879E-05
d__Bacteria;p__Bacteroidota;c__Flavobacteriia;o__Flavobacteriales;f__Crocinitomicaceae;g__Fluviicola;s__Fluviicola_unclassified	1.34086E-05	6.4438E-05	5.56553E-05	3.66226E-05	7.76219E-06	5.97708E-06	5.2463E-05	4.17085E-05	5.62209E-05
d__Bacteria;p__Pseudomonadota;c__Gammaproteobacteria;o__Lysobacterales;f__Lysobacteraceae;g__Luteimonas;s__Luteimonas_endophytica	2.7696E-05	5.21659E-05	3.488E-05	7.66284E-05	6.85652E-05	9.05059E-05	2.53514E-05	4.37329E-05	5.62192E-05
d__Bacteria;p__Pseudomonadota;c__Alphaproteobacteria;o__Sphingomonadales;f__Sphingomonadaceae;g__Sphingomonas;s__Sphingomonas_sp._ID1715	6.51848E-05	6.69689E-05	6.27466E-05	6.59141E-05	7.50556E-05	7.07746E-05	5.81952E-05	5.28506E-05	5.60521E-05
d__Bacteria;p__Pseudomonadota;c__Alphaproteobacteria;o__Micropepsales;f__Micropepsaceae;g__Rhizomicrobium;s__Rhizomicrobium_electricum	7.66133E-05	0.000123751	5.28953E-05	9.68104E-05	4.4898E-05	2.96231E-05	0.000119368	9.02458E-05	5.60067E-05
d__Bacteria;p__Pseudomonadota;c__Gammaproteobacteria;o__Lysobacterales;f__Rhodanobacteraceae;g__Oleiagrimonas;s__Oleiagrimonas_sp.	5.54515E-05	4.45358E-05	4.97048E-05	7.93045E-05	3.32694E-05	6.55541E-05	4.42358E-05	6.29957E-05	5.59017E-05
d__Bacteria;p__Myxococcota;c__Myxococcia;o__Myxococcales;f__Archangiaceae;g__Archangium;s__Archangium_lipolyticum	4.05077E-05	4.73364E-05	6.27765E-05	2.7901E-05	9.02271E-06	1.48304E-05	6.33233E-05	3.46255E-05	5.57923E-05
d__Bacteria;p__Pseudomonadota;c__Gammaproteobacteria;o__Gammaproteobacteria_unclassified;f__Gammaproteobacteria_unclassified;g__Gammaproteobacteria_unclassified;s__uncultured_gamma_proteobacterium_HF0010_01E20	2.64847E-05	3.0843E-05	3.19687E-05	4.94725E-05	3.64343E-05	2.66302E-05	2.9319E-05	3.61551E-05	5.57441E-05
d__Bacteria;p__Myxococcota;c__Myxococcota_unclassified;o__Nannocystales;f__Nannocystaceae;g__Nannocystis;s__Nannocystis_sp.	4.10954E-05	5.82335E-05	5.95486E-05	3.14243E-05	5.84446E-06	1.61297E-05	6.81646E-05	4.55179E-05	5.57345E-05
d__Bacteria;p__Candidatus_Saccharibacteria;c__Candidatus_Saccharimonadia;o__Candidatus_Saccharimonadales;f__Candidatus_Saccharimonadaceae;g__Candidatus_Chaera;s__Candidatus_Chaera_renei	5.25366E-05	7.35733E-05	6.43016E-05	4.30317E-05	5.77254E-06	3.47178E-05	5.29964E-05	4.08658E-05	5.56679E-05
d__Bacteria;p__Pseudomonadota;c__Alphaproteobacteria;o__Sphingomonadales;f__Sphingomonadaceae;g__Sphingopyxis;s__Sphingopyxis_sp._MC1	4.61665E-05	4.57867E-05	5.84575E-05	5.04873E-05	6.84961E-05	6.56018E-05	3.73282E-05	5.72987E-05	5.55985E-05
d__Bacteria;p__Bacteroidota;c__Chitinophagia;o__Chitinophagales;f__Chitinophagaceae;g__Niabella;s__Niabella_soli	5.50973E-05	5.75477E-05	4.85078E-05	5.4816E-05	1.72501E-05	5.02428E-05	5.84731E-05	7.66659E-05	5.55124E-05
d__Eukaryota;p__Ascomycota;c__Dothideomycetes;o__Mycosphaerellales;f__Teratosphaeriaceae;g__Friedmanniomyces;s__Friedmanniomyces_endolithicus	5.56174E-05	5.37621E-05	7.00218E-05	5.5891E-05	6.61131E-05	5.86775E-05	5.93777E-05	5.74441E-05	5.54703E-05
d__Bacteria;p__Bacteroidota;c__Bacteroidia;o__Bacteroidales;f__Bacteroidaceae;g__Bacteroides;s__Bacteroides_caccae	3.48578E-05	5.11102E-05	8.13276E-05	4.77791E-05	4.01321E-05	4.76702E-05	5.15563E-05	6.92117E-05	5.54319E-05
d__Bacteria;p__Pseudomonadota;c__Alphaproteobacteria;o__Micropepsales;f__Micropepsaceae;g__Rhizomicrobium;s__Rhizomicrobium_palustre	6.14517E-05	0.000110315	6.98871E-05	0.000101315	4.76205E-05	2.60799E-05	0.000102356	7.12674E-05	5.54188E-05
d__Bacteria;p__Actinomycetota;c__Actinomycetes;o__Propionibacteriales;f__Nocardioidaceae;g__Pimelobacter;s__Pimelobacter_simplex	4.84089E-05	4.2223E-05	2.35069E-05	1.78846E-05	2.68399E-05	2.48163E-05	6.10467E-05	3.6204E-05	5.53052E-05
d__Bacteria;p__Pseudomonadota;c__Alphaproteobacteria;o__Hyphomicrobiales;f__Phyllobacteriaceae;g__Mesorhizobium;s__Mesorhizobium_caraganae	4.87906E-05	6.97437E-05	7.04401E-05	3.39773E-05	4.26512E-05	6.05056E-05	3.28926E-05	0.00010393	5.52931E-05
d__Bacteria;p__Pseudomonadota;c__Alphaproteobacteria;o__Sphingomonadales;f__Sphingomonadaceae;g__Rhizorhabdus;s__Rhizorhabdus_sp.	5.31833E-05	5.07614E-05	5.15949E-05	5.51294E-05	8.57691E-05	5.62357E-05	5.70177E-05	5.84294E-05	5.52766E-05
d__Bacteria;p__Pseudomonadota;c__Alphaproteobacteria;o__Hyphomicrobiales;f__Phyllobacteriaceae;g__Pseudaminobacter;s__Pseudaminobacter_arsenicus	5.49346E-05	5.93814E-05	6.66911E-05	4.4548E-05	3.95015E-05	4.88203E-05	3.83944E-05	9.23069E-05	5.52305E-05
d__Bacteria;p__Myxococcota;c__Myxococcia;o__Myxococcales;f__Myxococcales_unclassified;g__Myxococcales_unclassified;s__Sorangiineae_bacterium_NIC37A_2	2.44257E-05	2.91099E-05	9.428E-05	4.55166E-05	2.75778E-05	8.39162E-05	2.98522E-05	3.55876E-05	5.5185E-05
d__Bacteria;p__Acidobacteriota;c__Vicinamibacteria;o__Vicinamibacterales;f__Vicinamibacteraceae;g__Luteitalea;s__Luteitalea_sp.	5.58317E-05	4.90813E-05	6.3749E-05	5.41427E-05	7.4174E-05	4.96176E-05	7.74024E-05	5.30441E-05	5.51324E-05
d__Bacteria;p__Pseudomonadota;c__Betaproteobacteria;o__Burkholderiales;f__Sphaerotilaceae;g__Roseateles;s__Roseateles_toxinivorans	3.31336E-05	2.30964E-05	4.56173E-05	7.19364E-05	0.000202987	8.72334E-06	5.00815E-05	4.09809E-05	5.50999E-05
d__Bacteria;p__Pseudomonadota;c__Alphaproteobacteria;o__Hyphomicrobiales;f__Rhizobiaceae;g__Rhizobium;s__Rhizobium_ruizarguesonis	4.54715E-05	5.0867E-05	5.36174E-05	2.36564E-05	3.41732E-05	1.82916E-05	3.40947E-05	4.87568E-05	5.50942E-05
d__Bacteria;p__Myxococcota;c__Myxococcia;o__Myxococcales;f__Archangiaceae;g__Cystobacter;s__Cystobacter_fuscus	5.33084E-05	4.85374E-05	5.77868E-05	4.20453E-05	2.47565E-05	5.05994E-05	7.0467E-05	4.39924E-05	5.50498E-05
d__Bacteria;p__Pseudomonadota;c__Alphaproteobacteria;o__Hyphomicrobiales;f__Phyllobacteriaceae;g__Mesorhizobium;s__Mesorhizobium_sp._L-8-10	6.91459E-05	6.09145E-05	4.93252E-05	3.85315E-05	3.03066E-05	4.43906E-05	5.75391E-05	8.29003E-05	5.50135E-05
d__Bacteria;p__Pseudomonadota;c__Alphaproteobacteria;o__Caulobacterales;f__Caulobacteraceae;g__Phenylobacterium;s__Phenylobacterium_sp._SCN_70-31	6.40954E-05	4.98977E-05	5.39728E-05	9.31112E-05	0.000166954	6.03115E-05	6.45E-05	5.41328E-05	5.49575E-05
d__Bacteria;p__Actinomycetota;c__Actinomycetes;o__Propionibacteriales;f__Nocardioidaceae;g__Nocardioides;s__Nocardioides_caeni	3.32378E-05	1.94769E-05	1.1312E-05	8.50571E-06	2.65597E-05	2.56557E-05	3.60481E-05	3.14242E-05	5.48749E-05
d__Bacteria;p__Pseudomonadota;c__Gammaproteobacteria;o__Lysobacterales;f__Lysobacteraceae;g__Stenotrophomonas;s__Stenotrophomonas_sp._HITSZ_GD	3.16832E-05	3.51197E-05	3.79387E-05	4.50867E-05	0.000188344	7.35887E-05	3.90833E-05	3.59829E-05	5.46439E-05
d__Bacteria;p__Bacteroidota;c__Flavobacteriia;o__Flavobacteriales;f__Flavobacteriaceae;g__Flavobacterium;s__uncultured_Flavobacterium_sp.	3.84472E-05	6.78167E-05	5.4034E-05	3.55562E-05	8.9571E-06	1.44017E-05	6.3576E-05	4.05235E-05	5.45703E-05
d__Bacteria;p__Pseudomonadota;c__Alphaproteobacteria;o__Hyphomicrobiales;f__Rhizobiaceae;g__Agrobacterium;s__Agrobacterium_sp._LMR679	6.99344E-05	1.62812E-05	0.000102343	6.23792E-05	9.7256E-05	3.35755E-05	4.93716E-05	7.32268E-05	5.4558E-05
d__Bacteria;p__Bacteroidota;c__Flavobacteriia;o__Flavobacteriales;f__Flavobacteriaceae;g__Aequorivita;s__Aequorivita_sublithincola	8.35015E-06	3.37371E-05	5.62595E-05	6.77167E-05	7.97699E-06	0.000129868	1.81854E-06	4.23973E-05	5.45439E-05
d__Bacteria;p__Pseudomonadota;c__Alphaproteobacteria;o__Sphingomonadales;f__Sphingomonadaceae;g__Novosphingobium;s__Novosphingobium_olei	2.41544E-05	3.44737E-05	5.12528E-05	4.77012E-05	8.51778E-05	4.2421E-05	6.47728E-05	4.56103E-05	5.45068E-05
d__Bacteria;p__Pseudomonadota;c__Alphaproteobacteria;o__Hyphomicrobiales;f__Rhizobiaceae;g__Rhizobium;s__Rhizobium_anhuiense	4.8241E-05	3.64771E-05	6.38812E-05	9.64799E-06	2.89623E-05	8.50318E-06	1.38759E-05	6.1268E-05	5.44664E-05
d__Bacteria;p__Pseudomonadota;c__Gammaproteobacteria;o__Lysobacterales;f__Rhodanobacteraceae;g__Dyella;s__Dyella_jiangningensis	9.43413E-05	7.07621E-05	7.20809E-05	0.000141677	2.70437E-05	0.000105743	3.51192E-05	5.1125E-05	5.44641E-05
d__Bacteria;p__Pseudomonadota;c__Betaproteobacteria;o__Burkholderiales;f__Burkholderiaceae;g__Paraburkholderia;s__Paraburkholderia_sp.	7.21815E-05	8.69072E-05	6.76582E-05	5.52073E-05	5.44347E-05	5.3792E-05	6.78962E-05	5.48002E-05	5.43771E-05
d__Bacteria;p__Bacteroidota;c__Flavobacteriia;o__Flavobacteriales;f__Flavobacteriaceae;g__Flavobacterium;s__Flavobacterium_unclassified	3.86722E-05	4.03089E-05	4.20014E-05	3.38734E-05	1.17419E-05	2.16263E-05	4.81857E-05	5.59862E-05	5.43575E-05
d__Bacteria;p__Pseudomonadota;c__Betaproteobacteria;o__Burkholderiales;f__Sphaerotilaceae;g__Azohydromonas;s__Calidifontimicrobium_sp._SYSU_G02091	4.08574E-05	2.30965E-05	4.63211E-05	5.6548E-05	0.000182804	1.25567E-05	5.70815E-05	4.28453E-05	5.42967E-05
d__Bacteria;p__Pseudomonadota;c__Betaproteobacteria;o__Burkholderiales;f__Comamonadaceae;g__Variovorax;s__Variovorax_sp._YR216	3.84156E-05	2.85176E-05	4.42005E-05	5.77757E-05	0.00016511	8.30882E-06	4.89693E-05	3.90131E-05	5.42641E-05
d__Bacteria;p__Pseudomonadota;c__Betaproteobacteria;o__Burkholderiales;f__Comamonadaceae;g__Variovorax;s__Variovorax_sp._HW608	4.02449E-05	3.18048E-05	4.87427E-05	6.34486E-05	0.000180057	1.26236E-05	5.64998E-05	4.57042E-05	5.42494E-05
d__Bacteria;p__Pseudomonadota;c__Gammaproteobacteria;o__Lysobacterales;f__Lysobacteraceae;g__Lysobacter;s__Lysobacter_changpingensis	3.12861E-05	8.32364E-05	3.89113E-05	5.79413E-05	0.000112777	8.03442E-05	3.66603E-05	4.27296E-05	5.42436E-05
d__Bacteria;p__Pseudomonadota;c__Alphaproteobacteria;o__Hyphomonadales;f__Hyphomonadaceae;g__Hyphomonas;s__Hyphomonas_sp.	4.80313E-05	4.58848E-05	5.06669E-05	6.50482E-05	3.33361E-05	3.96025E-05	5.79546E-05	4.87006E-05	5.41409E-05
d__Bacteria;p__Pseudomonadota;c__Alphaproteobacteria;o__Hyphomicrobiales;f__Nitrobacteraceae;g__Nitrobacter;s__Nitrobacter_sp.	3.53611E-05	3.95205E-05	5.13416E-05	3.6827E-05	5.32912E-05	3.42786E-05	3.21322E-05	7.40957E-05	5.40865E-05
d__Bacteria;p__Pseudomonadota;c__Gammaproteobacteria;o__Methylococcales;f__Methylococcaceae;g__Methylobacter;s__Methylobacter_sp.	3.25365E-05	3.37244E-05	4.71963E-05	3.56562E-05	4.25001E-05	2.35922E-05	6.57111E-05	5.10476E-05	5.38319E-05
d__Bacteria;p__Actinomycetota;c__Actinomycetes;o__Pseudonocardiales;f__Pseudonocardiaceae;g__Actinokineospora;s__Actinokineospora_fastidiosa	4.67722E-05	5.55125E-05	0.000101047	4.08316E-05	4.80376E-05	3.57645E-05	3.27642E-05	6.1063E-05	5.38304E-05
d__Viruses;p__Uroviricota;c__Caudoviricetes;o__Caudoviricetes_unclassified;f__Caudoviricetes_unclassified;g__Nipunavirus;s__Nipunavirus_PaMx25	7.88688E-05	7.1155E-05	7.60025E-05	6.14548E-05	3.39708E-05	3.37702E-05	7.01889E-05	4.18181E-05	5.38153E-05
d__Bacteria;p__Pseudomonadota;c__Alphaproteobacteria;o__Sphingomonadales;f__Sphingomonadaceae;g__Novosphingobium;s__Novosphingobium_sp._SCN_63-17	3.6221E-05	5.08618E-05	4.58957E-05	2.74631E-05	1.98503E-05	2.25969E-05	6.15144E-05	4.33542E-05	5.37483E-05
d__Bacteria;p__Planctomycetota;c__Phycisphaerae;o__Phycisphaerales;f__Phycisphaerales_unclassified;g__Phycisphaerales_unclassified;s__Phycisphaerales_bacterium	5.32928E-05	5.27938E-05	7.1741E-05	4.64302E-05	2.07402E-05	4.83441E-05	7.8444E-05	6.04914E-05	5.36817E-05
d__Bacteria;p__Pseudomonadota;c__Alphaproteobacteria;o__Hyphomicrobiales;f__Rhizobiaceae;g__Agrobacterium;s__Agrobacterium_sp._ATCC_31749	6.2947E-05	2.03291E-05	0.000110269	5.23701E-05	7.49915E-05	2.95812E-05	4.05282E-05	7.88483E-05	5.3605E-05
d__Bacteria;p__Actinomycetota;c__Acidimicrobiia;o__Acidimicrobiales;f__Iamiaceae;g__Rhabdothermincola;s__Rhabdothermincola_sediminis	2.11585E-05	2.79679E-05	2.88569E-05	3.01671E-05	2.72105E-05	2.91694E-05	3.34117E-05	3.41988E-05	5.36E-05
d__Bacteria;p__Pseudomonadota;c__Alphaproteobacteria;o__Rhodospirillales;f__Azospirillaceae;g__Azospirillum;s__Azospirillum_lipoferum	5.6118E-05	5.02109E-05	7.1647E-05	3.58933E-05	4.09581E-05	5.53089E-05	6.44057E-05	4.55726E-05	5.35928E-05
d__Bacteria;p__Pseudomonadota;c__Gammaproteobacteria;o__Lysobacterales;f__Rhodanobacteraceae;g__Luteibacter;s__Luteibacter_sp.	0.000105602	6.64017E-05	8.55993E-05	7.91978E-05	4.24284E-05	5.77072E-05	6.35383E-05	4.65848E-05	5.34852E-05
d__Bacteria;p__Pseudomonadota;c__Alphaproteobacteria;o__Sphingomonadales;f__Sphingomonadales_unclassified;g__Sphingomonadales_unclassified;s__Sphingomonadales_bacterium_32-68-7	4.32634E-05	5.9238E-05	6.12434E-05	7.41072E-05	5.66551E-05	7.759E-05	3.36997E-05	5.18709E-05	5.3458E-05
d__Bacteria;p__Actinomycetota;c__Nitriliruptoria;o__Egicoccales;f__Egicoccaceae;g__Egicoccus;s__Egicoccus_halophilus	1.35765E-05	3.40347E-05	1.42244E-05	3.30138E-05	3.51317E-05	2.86742E-05	1.13633E-05	2.96101E-05	5.34102E-05
d__Bacteria;p__Myxococcota;c__Myxococcia;o__Myxococcales;f__Myxococcaceae;g__Pyxidicoccus;s__Pyxidicoccus_caerfyrddinensis	4.3858E-05	5.28753E-05	6.6889E-05	4.04734E-05	1.51217E-05	2.42928E-05	7.63826E-05	3.77646E-05	5.3349E-05
d__Bacteria;p__Pseudomonadota;c__Alphaproteobacteria;o__Sphingomonadales;f__Sphingomonadaceae;g__Sphingomonas;s__Sphingomonas_rhizophila	6.0794E-05	6.02929E-05	5.71152E-05	8.60878E-05	0.000123544	8.67301E-05	8.0343E-05	4.25534E-05	5.33477E-05
d__Bacteria;p__Pseudomonadota;c__Betaproteobacteria;o__Burkholderiales;f__Sphaerotilaceae;g__Roseateles;s__Roseateles_violae	3.78722E-05	2.66532E-05	4.47338E-05	6.23675E-05	0.000189636	1.42138E-05	5.14408E-05	4.61349E-05	5.32772E-05
d__Bacteria;p__Cyanobacteriota;c__Cyanophyceae;o__Nostocales;f__Nostocaceae;g__Nostoc;s__Nostoc_sp._3335mG	6.163E-05	7.16414E-05	5.15336E-05	5.99909E-05	6.53184E-05	7.79254E-05	4.67364E-05	6.69936E-05	5.32203E-05
d__Bacteria;p__Pseudomonadota;c__Alphaproteobacteria;o__Sphingomonadales;f__Erythrobacteraceae;g__Alteraurantiacibacter;s__Alteraurantiacibacter_aestuarii	4.49452E-05	5.50193E-05	7.12295E-05	8.24409E-05	5.6344E-05	7.87907E-05	4.36841E-05	6.66043E-05	5.32178E-05
d__Bacteria;p__Pseudomonadota;c__Alphaproteobacteria;o__Sphingomonadales;f__Sphingomonadaceae;g__Novosphingobium;s__Novosphingobium_umbonatum	2.49043E-05	2.55259E-05	3.12766E-05	3.39041E-05	8.68954E-05	2.38588E-05	3.8849E-05	4.49076E-05	5.31422E-05
d__Bacteria;p__Bacteroidota;c__Chitinophagia;o__Chitinophagales;f__Chitinophagaceae;g__Niabella;s__Niabella_beijingensis	4.03991E-05	4.62717E-05	4.60117E-05	4.03332E-05	1.15592E-05	3.74749E-05	4.71561E-05	5.25601E-05	5.31386E-05
d__Bacteria;p__Actinomycetota;c__Actinomycetes;o__Propionibacteriales;f__Nocardioidaceae;g__Nocardioides;s__Nocardioides_silvaticus	4.25421E-05	3.04401E-05	1.80121E-05	1.02847E-05	3.59701E-05	2.16052E-05	5.06211E-05	4.95285E-05	5.30919E-05
d__Bacteria;p__Pseudomonadota;c__Alphaproteobacteria;o__Hyphomicrobiales;f__Hyphomicrobiales_unclassified;g__Hyphomicrobiales_unclassified;s__Rhizobiales_bacterium_68-8	5.75964E-05	7.7587E-05	7.17057E-05	4.49795E-05	4.8574E-05	4.89486E-05	3.9543E-05	7.82428E-05	5.28676E-05
d__Bacteria;p__Bacteroidota;c__Chitinophagia;o__Chitinophagales;f__Chitinophagaceae;g__Taibaiella;s__Taibaiella_chishuiensis	5.07381E-05	4.35519E-05	3.62124E-05	2.94436E-05	8.27992E-06	3.16448E-05	5.33265E-05	5.85729E-05	5.27666E-05
d__Bacteria;p__Actinomycetota;c__Actinomycetes;o__Kitasatosporales;f__Streptomycetaceae;g__Actinacidiphila;s__Actinacidiphila_yanglinensis	6.65968E-05	5.60678E-05	5.03261E-05	6.68171E-05	1.37896E-05	8.16388E-05	7.30506E-05	5.79393E-05	5.27407E-05
d__Bacteria;p__Pseudomonadota;c__Alphaproteobacteria;o__Sphingomonadales;f__Sphingomonadaceae;g__Sphingopyxis;s__Sphingopyxis_bauzanensis	3.95688E-05	4.26333E-05	4.57919E-05	4.5702E-05	6.43819E-05	4.70265E-05	3.75853E-05	6.89805E-05	5.27226E-05
d__Bacteria;p__Myxococcota;c__Myxococcia;o__Myxococcales;f__Myxococcaceae;g__Corallococcus;s__Corallococcus_unclassified	2.77382E-05	4.22156E-05	5.36691E-05	2.41374E-05	1.2274E-05	1.4928E-05	5.79864E-05	3.91783E-05	5.26452E-05
d__Bacteria;p__Bacillota;c__Clostridia;o__Thermoanaerobacterales;f__Thermoanaerobacterales_Family_III._Incertae_Sedis;g__Syntrophaceticus;s__Syntrophaceticus_schinkii	3.66463E-05	4.60636E-05	7.69883E-05	2.74242E-05	5.23486E-05	2.92618E-05	4.76571E-05	4.49332E-05	5.2607E-05
d__Viruses;p__Uroviricota;c__Caudoviricetes;o__Caudoviricetes_unclassified;f__Caudoviricetes_unclassified;g__Caudoviricetes_unclassified;s__Rhizobium_phage_RHph_I1_23	5.55183E-05	1.95823E-05	6.77847E-05	2.03344E-05	1.91362E-05	3.54516E-05	4.23333E-05	3.65584E-05	5.25473E-05
d__Bacteria;p__Pseudomonadota;c__Betaproteobacteria;o__Nitrosomonadales;f__Nitrosomonadales_unclassified;g__Nitrosomonadales_unclassified;s__Methylophilales_bacterium_RIFCSPHIGHO2_02_FULL_57_10	3.46505E-05	3.29979E-05	5.61337E-05	9.38465E-06	3.36136E-05	1.28308E-05	5.56356E-05	4.78303E-05	5.25451E-05
d__Bacteria;p__Pseudomonadota;c__Alphaproteobacteria;o__Hyphomicrobiales;f__Rhizobiaceae;g__Shinella;s__Shinella_sumterensis	5.72274E-05	8.60484E-05	8.12215E-05	4.34615E-05	7.36471E-05	1.30045E-05	3.49636E-05	6.99338E-05	5.25347E-05
d__Bacteria;p__Pseudomonadota;c__Betaproteobacteria;o__Burkholderiales;f__Sphaerotilaceae;g__Roseateles;s__Roseateles_sp._SL47	3.07973E-05	2.17374E-05	4.20278E-05	5.03378E-05	0.000131385	6.85732E-06	4.1097E-05	4.42699E-05	5.24411E-05
d__Bacteria;p__Actinomycetota;c__Actinomycetes;o__Propionibacteriales;f__Nocardioidaceae;g__Nocardioides;s__Nocardioides_speluncae	3.22677E-05	2.88639E-05	2.517E-05	1.90159E-05	4.87865E-05	3.48217E-05	4.76753E-05	3.27284E-05	5.23376E-05
d__Bacteria;p__Actinomycetota;c__Actinomycetes;o__Propionibacteriales;f__Nocardioidaceae;g__Nocardioides;s__Nocardioides_marmoribigeumensis	5.36975E-05	3.45159E-05	4.39808E-05	1.56853E-05	2.49629E-05	2.41223E-05	3.65471E-05	4.04215E-05	5.23158E-05
d__Bacteria;p__Lentisphaerota;c__Lentisphaerota_unclassified;o__Lentisphaerota_unclassified;f__Lentisphaerota_unclassified;g__Lentisphaerota_unclassified;s__Lentisphaerae_bacterium_RIFOXYA12_64_32	5.02289E-05	3.73052E-05	3.40574E-05	3.59606E-05	3.15186E-06	1.86839E-05	7.82818E-05	5.82234E-05	5.2283E-05
d__Bacteria;p__Pseudomonadota;c__Gammaproteobacteria;o__Lysobacterales;f__Lysobacteraceae;g__Thermomonas;s__Thermomonas_sp._XSG	4.9908E-05	0.000320056	3.56513E-05	7.52381E-05	0.000123105	5.95465E-05	5.0831E-05	5.22831E-05	5.22728E-05
d__Bacteria;p__Pseudomonadota;c__Alphaproteobacteria;o__Hyphomicrobiales;f__Phyllobacteriaceae;g__Aminobacter;s__Aminobacter_unclassified	5.27261E-05	5.43025E-05	4.85884E-05	3.10206E-05	3.51467E-05	3.00492E-05	3.96449E-05	8.31905E-05	5.22574E-05
d__Bacteria;p__Pseudomonadota;c__Alphaproteobacteria;o__Hyphomicrobiales;f__Devosiaceae;g__Devosia;s__Devosia_limi	6.98227E-05	7.47437E-05	4.02041E-05	5.74809E-05	7.56711E-05	4.84974E-05	4.48897E-05	6.72094E-05	5.22546E-05
d__Bacteria;p__Pseudomonadota;c__Alphaproteobacteria;o__Hyphomicrobiales;f__Phyllobacteriaceae;g__Aquamicrobium;s__Aquamicrobium_sp._LC103	5.43263E-05	4.41713E-05	4.0188E-05	3.65901E-05	3.47813E-05	3.69832E-05	3.76516E-05	8.04817E-05	5.21204E-05
d__Bacteria;p__Pseudomonadota;c__Betaproteobacteria;o__Burkholderiales;f__Sphaerotilaceae;g__Leptothrix;s__Leptothrix_ochracea	3.01068E-05	1.54581E-05	3.70894E-05	5.23112E-05	0.000155124	3.07718E-06	4.20136E-05	2.91995E-05	5.20272E-05
d__Bacteria;p__Bacteroidota;c__Chitinophagia;o__Chitinophagales;f__Chitinophagaceae;g__Chitinophaga;s__Chitinophaga_terrae_(ex_Kim_and_Jung_2007)	4.67948E-05	4.19018E-05	5.18883E-05	4.84314E-05	1.16195E-05	4.39158E-05	7.28451E-05	5.91396E-05	5.20186E-05
d__Bacteria;p__Pseudomonadota;c__Alphaproteobacteria;o__Sphingomonadales;f__Zymomonadaceae;g__Zymomonas;s__Zymomonas_sp.	3.68321E-05	4.08286E-05	5.69333E-05	3.08583E-05	6.29363E-05	2.61322E-05	2.92549E-05	4.73084E-05	5.19751E-05
d__Bacteria;p__Actinomycetota;c__Nitriliruptoria;o__Nitriliruptorales;f__Nitriliruptoraceae;g__Nitriliruptor;s__Nitriliruptor_alkaliphilus	1.45102E-05	2.70393E-05	2.06458E-05	3.73587E-05	4.26083E-05	3.37034E-05	1.59529E-05	3.91156E-05	5.19404E-05
d__Bacteria;p__Pseudomonadota;c__Alphaproteobacteria;o__Hyphomicrobiales;f__Nitrobacteraceae;g__Rhodopseudomonas;s__Rhodopseudomonas_unclassified	3.95169E-05	3.56845E-05	5.94715E-05	2.1332E-05	5.58835E-05	2.24739E-05	3.06672E-05	7.48457E-05	5.16974E-05
d__Bacteria;p__Pseudomonadota;c__Gammaproteobacteria;o__Lysobacterales;f__Lysobacteraceae;g__Lysobacter;s__Lysobacter_alkalisoli	2.84764E-05	3.92931E-05	3.80615E-05	8.12531E-05	6.65549E-05	0.000104324	2.59011E-05	3.91719E-05	5.16973E-05
d__Bacteria;p__Pseudomonadota;c__Gammaproteobacteria;o__Lysobacterales;f__Lysobacteraceae;g__Luteimonas;s__Luteimonas_composti	4.11161E-05	8.4684E-05	4.37471E-05	6.67477E-05	8.51257E-05	9.71366E-05	4.05481E-05	4.61485E-05	5.16757E-05
d__Bacteria;p__Candidatus_Eiseniibacteriota;c__Candidatus_Eiseniibacteriota_unclassified;o__Candidatus_Eiseniibacteriota_unclassified;f__Candidatus_Eiseniibacteriota_unclassified;g__Candidatus_Eiseniibacteriota_unclassified;s__Candidatus_Eisenbacteria_bacterium	5.8821E-05	5.71482E-05	5.11795E-05	4.86201E-05	4.33187E-05	6.00529E-05	7.59551E-05	3.66061E-05	5.15778E-05
d__Bacteria;p__Pseudomonadota;c__Betaproteobacteria;o__Burkholderiales;f__Oxalobacteraceae;g__Noviherbaspirillum;s__Noviherbaspirillum_sp.	4.71119E-05	8.16256E-05	4.13947E-05	6.92329E-05	9.52874E-05	4.5615E-05	6.744E-05	4.78889E-05	5.14938E-05
d__Bacteria;p__Acidobacteriota;c__Vicinamibacteria;o__Vicinamibacterales;f__Vicinamibacteraceae;g__Luteitalea;s__Luteitalea_sp._TBR-22	6.05326E-05	4.72836E-05	7.78604E-05	3.76899E-05	3.20695E-05	4.28227E-05	7.7044E-05	4.64325E-05	5.14626E-05
d__Bacteria;p__Pseudomonadota;c__Alphaproteobacteria;o__Sphingomonadales;f__Erythrobacteraceae;g__Croceicoccus;s__Croceicoccus_naphthovorans	5.02525E-05	6.31027E-05	3.10576E-05	5.86633E-05	5.15073E-05	5.52084E-05	4.32261E-05	5.5183E-05	5.14588E-05
d__Bacteria;p__Pseudomonadota;c__Gammaproteobacteria;o__Cellvibrionales;f__Microbulbiferaceae;g__Microbulbifer;s__Microbulbifer_thermotolerans	2.13774E-05	1.93124E-05	1.79113E-05	1.40327E-05	1.37573E-05	1.44488E-05	3.47763E-05	2.70499E-05	5.13568E-05
d__Bacteria;p__Pseudomonadota;c__Alphaproteobacteria;o__Hyphomicrobiales;f__Nitrobacteraceae;g__Bradyrhizobium;s__uncultured_Bradyrhizobium_sp.	5.4258E-05	3.78226E-05	8.89598E-05	4.76105E-05	6.37307E-05	3.70699E-05	4.09783E-05	6.27657E-05	5.13534E-05
d__Bacteria;p__Actinomycetota;c__Actinomycetes;o__Kitasatosporales;f__Streptomycetaceae;g__Streptomyces;s__Streptomyces_hygroscopicus	7.26873E-05	6.44837E-05	6.75836E-05	5.22817E-05	1.54083E-05	6.40877E-05	7.71881E-05	4.4361E-05	5.13175E-05
d__Bacteria;p__Chloroflexota;c__Thermoflexia;o__Thermoflexia_unclassified;f__Thermoflexia_unclassified;g__Thermoflexia_unclassified;s__Thermoflexia_bacterium	6.58225E-05	9.37153E-05	3.84674E-05	7.97082E-05	4.33378E-05	4.50419E-05	4.16339E-05	4.66076E-05	5.12619E-05
d__Bacteria;p__Pseudomonadota;c__Alphaproteobacteria;o__Hyphomicrobiales;f__Phyllobacteriaceae;g__Mesorhizobium;s__Mesorhizobium_sp._M2C.T.Ca.TU.002.02.1.1	4.43273E-05	5.23104E-05	5.1743E-05	2.41306E-05	3.00226E-05	3.39642E-05	3.6425E-05	8.97259E-05	5.11396E-05
d__Bacteria;p__Pseudomonadota;c__Alphaproteobacteria;o__Hyphomicrobiales;f__Nitrobacteraceae;g__Bradyrhizobium;s__Bradyrhizobium_japonicum	3.71081E-05	3.46014E-05	9.26745E-05	4.62592E-05	8.50863E-05	4.18819E-05	5.34689E-05	5.4104E-05	5.10782E-05
d__Bacteria;p__Bacteroidota;c__Chitinophagia;o__Chitinophagales;f__Chitinophagaceae;g__Chitinophaga;s__Chitinophaga_niastensis	4.71931E-05	4.94007E-05	4.18362E-05	3.4731E-05	9.33957E-06	3.9087E-05	4.89153E-05	4.97102E-05	5.10598E-05
d__Bacteria;p__Pseudomonadota;c__Alphaproteobacteria;o__Sphingomonadales;f__Sphingomonadaceae;g__Novosphingobium;s__Novosphingobium_sp._CCH12-A3	3.31218E-05	4.60217E-05	3.57179E-05	3.70118E-05	4.03145E-05	4.34408E-05	4.78662E-05	3.87614E-05	5.10335E-05
d__Bacteria;p__Pseudomonadota;c__Gammaproteobacteria;o__Lysobacterales;f__Rhodanobacteraceae;g__Dyella;s__Dyella_sp._BiH032	7.90099E-05	6.94484E-05	5.29446E-05	0.000100661	3.49621E-05	0.000115526	4.1253E-05	5.29275E-05	5.09781E-05
d__Bacteria;p__Chloroflexota;c__Chloroflexota_unclassified;o__Chloroflexota_unclassified;f__Chloroflexota_unclassified;g__Chloroflexota_unclassified;s__Chloroflexi_bacterium_OLB13	4.19959E-05	6.2563E-05	2.37629E-05	5.81196E-05	4.47289E-05	5.58885E-05	2.50784E-05	3.11389E-05	5.09558E-05
d__Bacteria;p__Pseudomonadota;c__Alphaproteobacteria;o__Sphingomonadales;f__Sphingomonadaceae;g__Novosphingobium;s__Novosphingobium_sp._BW1	3.72397E-05	3.18435E-05	2.97177E-05	2.52452E-05	3.31393E-05	1.85589E-05	4.67979E-05	3.57597E-05	5.09476E-05
d__Bacteria;p__Bacteroidota;c__Chitinophagia;o__Chitinophagales;f__Chitinophagaceae;g__Chitinophaga;s__Chitinophaga_vietnamensis	4.46051E-05	4.46974E-05	4.05246E-05	4.38748E-05	1.0982E-05	3.20891E-05	6.15318E-05	5.33424E-05	5.08671E-05
d__Bacteria;p__Pseudomonadota;c__Gammaproteobacteria;o__Lysobacterales;f__Rhodanobacteraceae;g__Dyella;s__Dyella_sp._AtDHG13	9.42938E-05	7.58675E-05	8.57901E-05	8.26069E-05	3.72185E-05	6.6763E-05	7.95887E-05	5.83796E-05	5.0854E-05
d__Bacteria;p__Pseudomonadota;c__Gammaproteobacteria;o__Lysobacterales;f__Rhodanobacteraceae;g__Rhodanobacter;s__Rhodanobacter_sp._SCN_66-43	7.0307E-05	7.75167E-05	4.9864E-05	9.56051E-05	2.41555E-05	6.94316E-05	5.21479E-05	4.56192E-05	5.08509E-05
d__Bacteria;p__Pseudomonadota;c__Betaproteobacteria;o__Burkholderiales;f__Sphaerotilaceae;g__Rubrivivax;s__Rubrivivax_sp._SCN_71-131	3.85226E-05	2.36112E-05	5.07008E-05	5.87821E-05	0.000191228	4.23225E-06	4.62074E-05	4.81143E-05	5.08432E-05
d__Bacteria;p__Pseudomonadota;c__Alphaproteobacteria;o__Hyphomicrobiales;f__Rhizobiaceae;g__Shinella;s__Shinella_sp._AETb1-6	5.87922E-05	8.88305E-05	7.48842E-05	4.14152E-05	8.24485E-05	1.12879E-05	2.81552E-05	7.54681E-05	5.07373E-05
d__Bacteria;p__Pseudomonadota;c__Alphaproteobacteria;o__Hyphomicrobiales;f__Phyllobacteriaceae;g__Mesorhizobium;s__Mesorhizobium_sp._INR15	5.3329E-05	6.3377E-05	4.79201E-05	4.05233E-05	3.03614E-05	4.64638E-05	3.69502E-05	9.94973E-05	5.07041E-05
d__Bacteria;p__Actinomycetota;c__Actinomycetota_unclassified;o__Actinomycetota_unclassified;f__Actinomycetota_unclassified;g__Actinomycetota_unclassified;s__Actinobacteria_bacterium_RBG_16_67_15	1.70313E-05	4.14598E-05	1.80602E-05	4.30071E-05	3.9109E-05	4.04683E-05	1.67207E-05	2.77489E-05	5.06424E-05
d__Bacteria;p__Pseudomonadota;c__Alphaproteobacteria;o__Sphingomonadales;f__Sphingomonadaceae;g__Sphingomonas;s__Sphingomonas_sp._So64.6b	4.3883E-05	7.09883E-05	3.78333E-05	4.78395E-05	5.79632E-05	5.25161E-05	5.56357E-05	5.10282E-05	5.05796E-05
d__Bacteria;p__Actinomycetota;c__Acidimicrobiia;o__Acidimicrobiales;f__Acidimicrobiales_unclassified;g__Acidimicrobiales_unclassified;s__uncultured_Acidimicrobiales_bacterium	3.04217E-05	4.16117E-05	2.60528E-05	3.49416E-05	3.38112E-05	4.28617E-05	2.54261E-05	5.41117E-05	5.05682E-05
d__Bacteria;p__Actinomycetota;c__Acidimicrobiia;o__Acidimicrobiales;f__Acidimicrobiaceae;g__Acidithrix;s__Acidithrix_ferrooxidans	6.376E-05	6.78446E-05	8.37025E-05	4.13505E-05	4.09835E-06	2.88869E-05	4.3492E-05	5.03225E-05	5.05325E-05
d__Bacteria;p__Pseudomonadota;c__Alphaproteobacteria;o__Hyphomicrobiales;f__Phyllobacteriaceae;g__Mesorhizobium;s__Mesorhizobium_erdmanii	4.37495E-05	4.22651E-05	4.26809E-05	3.14812E-05	2.94913E-05	4.78221E-05	2.04488E-05	8.0373E-05	5.05287E-05
d__Bacteria;p__Pseudomonadota;c__Alphaproteobacteria;o__Sphingomonadales;f__Sphingomonadaceae;g__Novosphingobium;s__Novosphingobium_sp._KA1	3.05569E-05	3.29912E-05	4.01225E-05	4.0307E-05	5.21176E-05	2.08125E-05	5.03698E-05	4.49868E-05	5.05019E-05
d__Bacteria;p__Pseudomonadota;c__Alphaproteobacteria;o__Sphingomonadales;f__Sphingomonadaceae;g__Sphingobium;s__Sphingobium_sp._DC-2	3.05587E-05	3.70876E-05	5.43542E-05	2.95146E-05	5.55936E-05	1.48763E-05	4.24421E-05	4.41764E-05	5.04804E-05
d__Bacteria;p__Pseudomonadota;c__Alphaproteobacteria;o__Hyphomicrobiales;f__Phyllobacteriaceae;g__Mesorhizobium;s__Mesorhizobium_microcysteis	5.16834E-05	5.03464E-05	5.72318E-05	3.37464E-05	4.47168E-05	4.31796E-05	3.77612E-05	0.00010026	5.04635E-05
d__Bacteria;p__Pseudomonadota;c__Gammaproteobacteria;o__Lysobacterales;f__Rhodanobacteraceae;g__Dyella;s__Dyella_sp._GSA-30	6.31574E-05	4.95358E-05	6.3546E-05	9.23249E-05	3.47958E-05	0.000111665	3.76146E-05	4.08587E-05	5.04592E-05
d__Bacteria;p__Pseudomonadota;c__Gammaproteobacteria;o__Nevskiales;f__Nevskiaceae;g__Solimonas;s__Solimonas_soli	0.000134089	6.14768E-05	9.0857E-05	6.96048E-05	2.50309E-05	3.60822E-05	7.49038E-05	0.000428251	5.03918E-05
d__Bacteria;p__Pseudomonadota;c__Alphaproteobacteria;o__Sphingomonadales;f__Sphingomonadaceae;g__Sphingomonas;s__Sphingomonas_naasensis	5.63767E-05	6.72641E-05	5.09381E-05	6.74662E-05	7.11795E-05	7.31464E-05	4.04681E-05	7.19238E-05	5.03759E-05
d__Bacteria;p__Pseudomonadota;c__Betaproteobacteria;o__Burkholderiales;f__Burkholderiales_unclassified;g__Rhizobacter;s__Rhizobacter_sp._J219	3.58828E-05	2.62863E-05	3.19442E-05	5.37587E-05	0.000157509	9.56279E-06	4.64008E-05	3.47203E-05	5.02806E-05
d__Bacteria;p__Pseudomonadota;c__Alphaproteobacteria;o__Sphingomonadales;f__Erythrobacteraceae;g__Erythrobacter;s__Erythrobacter_donghaensis	3.8278E-05	3.62606E-05	3.73202E-05	4.72076E-05	4.74173E-05	4.23056E-05	6.62748E-05	4.13486E-05	5.02602E-05
d__Bacteria;p__Pseudomonadota;c__Alphaproteobacteria;o__Sphingomonadales;f__Sphingomonadaceae;g__Stakelama;s__Stakelama_flava	5.13551E-05	5.46646E-05	2.85721E-05	4.17108E-05	4.73641E-05	5.66658E-05	4.44111E-05	5.36053E-05	5.02475E-05
d__Bacteria;p__Pseudomonadota;c__Betaproteobacteria;o__Burkholderiales;f__Sphaerotilaceae;g__Roseateles;s__Roseateles_chitosanitabidus	3.30821E-05	2.14198E-05	3.59595E-05	5.4078E-05	0.000149945	1.08666E-05	4.19619E-05	4.08957E-05	5.01619E-05
d__Bacteria;p__Pseudomonadota;c__Alphaproteobacteria;o__Sphingomonadales;f__Sphingomonadaceae;g__Novosphingobium;s__Novosphingobium_hassiacum	2.6104E-05	2.31077E-05	3.03423E-05	3.53137E-05	6.66287E-05	2.93459E-05	3.65494E-05	4.81212E-05	5.01574E-05
d__Bacteria;p__Actinomycetota;c__Actinomycetes;o__Kitasatosporales;f__Streptomycetaceae;g__Streptomyces;s__Streptomyces_sp._XM83C	0.000192562	0.000101782	0.000101153	6.3954E-05	4.46264E-05	9.96739E-05	7.59807E-05	8.91597E-05	5.01554E-05
d__Bacteria;p__Pseudomonadota;c__Alphaproteobacteria;o__Hyphomicrobiales;f__Devosiaceae;g__Devosia;s__Devosia_sp._A16	6.7006E-05	8.22809E-05	4.57404E-05	6.35842E-05	8.37995E-05	4.478E-05	5.36982E-05	7.22926E-05	5.01505E-05
d__Bacteria;p__Pseudomonadota;c__Alphaproteobacteria;o__Hyphomicrobiales;f__Rhizobiaceae;g__Shinella;s__Shinella_sp._NM-101	6.08863E-05	8.81511E-05	7.24412E-05	3.85179E-05	9.23957E-05	1.04882E-05	2.7342E-05	6.55888E-05	4.99495E-05
d__Bacteria;p__Pseudomonadota;c__Alphaproteobacteria;o__Sphingomonadales;f__Erythrobacteraceae;g__Pelagerythrobacter;s__Pelagerythrobacter_marensis	5.09432E-05	8.74393E-05	7.68067E-05	7.19245E-05	9.3571E-05	7.92669E-05	5.55619E-05	6.35112E-05	4.99207E-05
d__Bacteria;p__Pseudomonadota;c__Alphaproteobacteria;o__Hyphomicrobiales;f__Brucellaceae;g__Ochrobactrum;s__Ochrobactrum_soli	3.22836E-05	5.54405E-05	6.02346E-05	2.6804E-05	3.65964E-05	2.35821E-05	2.90403E-05	4.25823E-05	4.99092E-05
d__Bacteria;p__Pseudomonadota;c__Alphaproteobacteria;o__Hyphomicrobiales;f__Rhizobiaceae;g__Sinorhizobium;s__Sinorhizobium_fredii	6.53108E-05	4.60879E-05	7.153E-05	3.53353E-05	5.19682E-05	2.42906E-05	5.05918E-05	5.02359E-05	4.98482E-05
d__Bacteria;p__Actinomycetota;c__Actinomycetes;o__Propionibacteriales;f__Nocardioidaceae;g__Nocardioides;s__Nocardioides_halotolerans	2.89958E-05	2.50592E-05	1.20701E-05	4.65331E-06	2.19406E-05	2.34605E-05	3.75317E-05	3.31848E-05	4.97716E-05
d__Bacteria;p__Pseudomonadota;c__Betaproteobacteria;o__Burkholderiales;f__Sphaerotilaceae;g__Scleromatobacter;s__Scleromatobacter_humisilvae	3.23862E-05	2.32935E-05	4.3729E-05	5.29715E-05	0.000151996	1.20562E-05	5.29417E-05	4.6316E-05	4.96784E-05
d__Bacteria;p__Pseudomonadota;c__Alphaproteobacteria;o__Hyphomicrobiales;f__Phyllobacteriaceae;g__Mesorhizobium;s__Mesorhizobium_sp._ORS_3428	5.90315E-05	5.1747E-05	5.17418E-05	3.81483E-05	4.1463E-05	4.33369E-05	3.15334E-05	8.673E-05	4.96754E-05
d__Bacteria;p__Actinomycetota;c__Actinomycetes;o__Propionibacteriales;f__Nocardioidaceae;g__Nocardioides;s__Nocardioides_agariphilus	3.0984E-05	1.74782E-05	1.10139E-05	1.09357E-05	2.75545E-05	1.2902E-05	3.76032E-05	2.75743E-05	4.96079E-05
d__Bacteria;p__Chloroflexota;c__Anaerolineae;o__Anaerolineales;f__Anaerolineaceae;g__Anaerolineaceae_unclassified;s__Anaerolineaceae_bacterium_4572_32.1	5.0176E-05	8.47597E-05	3.33726E-05	6.4458E-05	3.48481E-05	4.62103E-05	3.43294E-05	3.484E-05	4.95673E-05
d__Bacteria;p__Pseudomonadota;c__Alphaproteobacteria;o__Sphingomonadales;f__Sphingomonadaceae;g__Novosphingobium;s__Novosphingobium_sp._SG751A	3.13359E-05	2.97987E-05	3.7074E-05	3.81734E-05	4.65522E-05	2.47387E-05	4.4908E-05	4.24822E-05	4.9435E-05
d__Bacteria;p__Pseudomonadota;c__Betaproteobacteria;o__Betaproteobacteria_unclassified;f__Betaproteobacteria_unclassified;g__Betaproteobacteria_unclassified;s__Betaproteobacteria_bacterium_RIFCSPLOWO2_12_FULL_68_19	6.62157E-05	3.20817E-05	3.56569E-05	5.49202E-05	4.20344E-05	3.27174E-05	0.000125969	1.97319E-05	4.93678E-05
d__Bacteria;p__Pseudomonadota;c__Alphaproteobacteria;o__Hyphomicrobiales;f__Phyllobacteriaceae;g__Mesorhizobium;s__Mesorhizobium_sp._NBSH29	4.30259E-05	4.31154E-05	5.21983E-05	2.2726E-05	3.10748E-05	4.22196E-05	2.98364E-05	7.09659E-05	4.93494E-05
d__Bacteria;p__Pseudomonadota;c__Gammaproteobacteria;o__Lysobacterales;f__Lysobacteraceae;g__Lysobacter;s__Lysobacter_stagni	3.75959E-05	6.5233E-05	4.05961E-05	6.24286E-05	7.2948E-05	6.709E-05	3.86772E-05	3.34106E-05	4.93265E-05
d__Bacteria;p__Pseudomonadota;c__Alphaproteobacteria;o__Hyphomicrobiales;f__Rhizobiaceae;g__Rhizobium;s__Rhizobium_aethiopicum	4.91056E-05	2.71354E-05	5.77462E-05	1.13801E-05	2.5773E-05	4.82079E-06	7.93159E-06	4.33127E-05	4.93201E-05
d__Bacteria;p__Pseudomonadota;c__Gammaproteobacteria;o__Lysobacterales;f__Lysobacteraceae;g__Lysobacter;s__Lysobacter_panacisoli	4.74529E-05	6.62354E-05	4.18686E-05	5.06442E-05	6.91895E-05	5.41648E-05	4.41621E-05	3.59375E-05	4.92884E-05
d__Bacteria;p__Pseudomonadota;c__Gammaproteobacteria;o__Lysobacterales;f__Lysobacteraceae;g__Pseudoxanthomonas;s__Pseudoxanthomonas_winnipegensis	5.4923E-05	6.76104E-05	4.20986E-05	4.79528E-05	4.53634E-05	6.48794E-05	4.95852E-05	4.94416E-05	4.92402E-05
d__Bacteria;p__Bacteroidota;c__Flavobacteriia;o__Flavobacteriales;f__Crocinitomicaceae;g__Fluviicola;s__Fluviicola_sp._XM-24bin1	1.28033E-05	5.64134E-05	4.98607E-05	3.32432E-05	4.0814E-06	6.51426E-06	4.32566E-05	3.38221E-05	4.91971E-05
d__Bacteria;p__Chloroflexota;c__Ardenticatenia;o__Ardenticatenales;f__Ardenticatenaceae;g__Ardenticatenaceae_unclassified;s__Ardenticatenaceae_bacterium	4.18635E-05	6.31527E-05	2.71389E-05	5.261E-05	3.43068E-05	4.25431E-05	3.42701E-05	3.58878E-05	4.91129E-05
d__Bacteria;p__Pseudomonadota;c__Alphaproteobacteria;o__Sphingomonadales;f__Erythrobacteraceae;g__Tsuneonella;s__Tsuneonella_troitsensis	4.61794E-05	6.66741E-05	4.25877E-05	8.7078E-05	8.74433E-05	6.50975E-05	3.94377E-05	4.22748E-05	4.90889E-05
d__Bacteria;p__Pseudomonadota;c__Alphaproteobacteria;o__Rhodospirillales;f__Rhodospirillaceae;g__Inquilinus;s__Inquilinus_limosus	4.43718E-05	6.15341E-05	3.64819E-05	3.89426E-05	7.4296E-05	4.82622E-05	3.76049E-05	5.87159E-05	4.90748E-05
d__Bacteria;p__Pseudomonadota;c__Alphaproteobacteria;o__Sphingomonadales;f__Sphingosinicellaceae;g__Sphingosinicella;s__uncultured_Sphingosinicella_sp.	6.09578E-05	6.05392E-05	6.01824E-05	6.90782E-05	6.58407E-05	7.23953E-05	6.67752E-05	3.47219E-05	4.90403E-05
d__Bacteria;p__Pseudomonadota;c__Alphaproteobacteria;o__Hyphomicrobiales;f__Xanthobacteraceae;g__Xanthobacter;s__Xanthobacter_autotrophicus	5.68251E-05	4.27949E-05	5.48428E-05	4.55971E-05	1.8824E-05	2.23861E-05	7.41712E-05	2.71734E-05	4.89919E-05
d__Bacteria;p__Pseudomonadota;c__Gammaproteobacteria;o__Lysobacterales;f__Lysobacteraceae;g__Stenotrophomonas;s__Stenotrophomonas_indicatrix	5.17122E-05	7.57742E-05	5.07715E-05	0.000101779	7.33667E-05	0.000113996	5.80158E-05	5.86352E-05	4.88212E-05
d__Bacteria;p__Pseudomonadota;c__Betaproteobacteria;o__Burkholderiales;f__Comamonadaceae;g__Rhodoferax;s__uncultured_Rhodoferax_sp.	4.25883E-05	2.6188E-05	5.47433E-05	6.23078E-05	0.000191555	1.65518E-05	5.73387E-05	4.8328E-05	4.87865E-05
d__Bacteria;p__Pseudomonadota;c__Alphaproteobacteria;o__Hyphomicrobiales;f__Boseaceae;g__Bosea;s__Bosea_sp._(in:_a-proteobacteria)	4.43085E-05	3.93088E-05	5.5557E-05	2.93184E-05	3.96038E-05	3.90746E-05	3.76482E-05	5.57819E-05	4.87744E-05
d__Bacteria;p__Pseudomonadota;c__Alphaproteobacteria;o__Hyphomicrobiales;f__Rhizobiaceae;g__Rhizobium;s__Rhizobium_subbaraonis	5.1184E-05	5.35021E-05	6.10784E-05	3.66497E-05	4.10287E-05	2.4209E-05	2.92674E-05	5.88496E-05	4.87455E-05
d__Bacteria;p__Myxococcota;c__Myxococcia;o__Myxococcales;f__Archangiaceae;g__Archangium;s__Archangium_lansinium	3.69366E-05	4.89006E-05	5.57783E-05	3.40988E-05	7.53286E-06	1.53042E-05	6.50052E-05	3.2682E-05	4.86926E-05
d__Bacteria;p__Pseudomonadota;c__Gammaproteobacteria;o__Lysobacterales;f__Lysobacteraceae;g__Lysobacter;s__Lysobacter_sp._M2-1	2.99204E-05	6.64306E-05	2.88292E-05	6.9743E-05	9.15747E-05	9.06379E-05	3.33601E-05	3.49E-05	4.86847E-05
d__Bacteria;p__Bacteroidota;c__Saprospiria;o__Saprospirales;f__Saprospiraceae;g__Membranihabitans;s__Membranihabitans_marinus	3.60249E-05	5.04037E-05	4.99709E-05	3.95145E-05	8.6915E-06	5.61205E-05	5.11476E-05	5.44805E-05	4.86775E-05
d__Bacteria;p__Pseudomonadota;c__Gammaproteobacteria;o__Lysobacterales;f__Lysobacteraceae;g__Lysobacter;s__Lysobacter_caseinilyticus	2.08368E-05	6.91466E-05	3.39209E-05	5.29446E-05	0.00012977	9.55828E-05	2.95835E-05	2.81835E-05	4.86251E-05
d__Bacteria;p__Acidobacteriota;c__Acidobacteriota_unclassified;o__Acidobacteriota_unclassified;f__Acidobacteriota_unclassified;g__Acidobacteriota_unclassified;s__Acidobacteria_bacterium_13_1_40CM_4_65_8	4.67865E-05	4.11382E-05	6.45623E-05	2.61527E-05	5.19037E-05	3.98034E-05	7.35245E-05	2.68711E-05	4.86104E-05
d__Bacteria;p__Pseudomonadota;c__Gammaproteobacteria;o__Lysobacterales;f__Lysobacteraceae;g__Lysobacter;s__Lysobacter_capsici	6.26199E-05	5.16668E-05	4.16177E-05	6.7749E-05	5.27534E-05	7.93421E-05	4.89123E-05	3.83009E-05	4.85965E-05
d__Bacteria;p__Pseudomonadota;c__Alphaproteobacteria;o__Sphingomonadales;f__Sphingomonadaceae;g__Sphingobium;s__Sphingobium_chungbukense	4.0881E-05	4.85986E-05	3.26465E-05	3.6471E-05	5.07983E-05	3.93018E-05	4.1971E-05	4.72726E-05	4.83969E-05
d__Bacteria;p__Actinomycetota;c__Actinomycetes;o__Propionibacteriales;f__Nocardioidaceae;g__Nocardioides;s__Nocardioides_antri	2.36607E-05	1.57175E-05	1.3187E-05	1.09033E-05	1.75036E-05	2.20539E-05	3.49806E-05	3.56189E-05	4.83269E-05
d__Bacteria;p__Pseudomonadota;c__Betaproteobacteria;o__Burkholderiales;f__Burkholderiales_unclassified;g__Burkholderiales_unclassified;s__Burkholderiales_bacterium_RIFCSPHIGHO2_12_FULL_69_20	3.38664E-05	2.25762E-05	3.54282E-05	5.44434E-05	0.000164714	8.77109E-06	4.42351E-05	4.27522E-05	4.82403E-05
d__Bacteria;p__Pseudomonadota;c__Alphaproteobacteria;o__Sphingomonadales;f__Sphingomonadaceae;g__Sphingobium;s__Sphingobium_sp._Cam5-1	2.6992E-05	3.7521E-05	4.92423E-05	3.16255E-05	3.83359E-05	2.7551E-05	3.56305E-05	3.73659E-05	4.8224E-05
d__Bacteria;p__Pseudomonadota;c__Alphaproteobacteria;o__Sphingomonadales;f__Sphingomonadaceae;g__Novosphingobium;s__Novosphingobium_nitrogenifigens	3.82415E-05	4.49109E-05	4.70915E-05	2.97653E-05	2.78249E-05	3.27851E-05	3.77808E-05	4.12239E-05	4.82161E-05
d__Bacteria;p__Pseudomonadota;c__Alphaproteobacteria;o__Sphingomonadales;f__Sphingomonadaceae;g__Sphingopyxis;s__Sphingopyxis_sp._65-8	3.33065E-05	2.39944E-05	4.99366E-05	3.65718E-05	5.22537E-05	4.71777E-05	2.46833E-05	3.58901E-05	4.82005E-05
d__Bacteria;p__Pseudomonadota;c__Betaproteobacteria;o__Burkholderiales;f__Comamonadaceae;g__Acidovorax;s__Acidovorax_sp.	3.90752E-05	4.10284E-05	4.2624E-05	0.000117781	0.000174858	3.93313E-05	6.85064E-05	3.30232E-05	4.81821E-05
d__Bacteria;p__Pseudomonadota;c__Alphaproteobacteria;o__Sphingomonadales;f__Sphingomonadaceae;g__Novosphingobium;s__Novosphingobium_sp._CECT_9465	2.28747E-05	3.4657E-05	3.80278E-05	5.04791E-05	7.12423E-05	3.37435E-05	3.56092E-05	4.26381E-05	4.81453E-05
d__Bacteria;p__Pseudomonadota;c__Alphaproteobacteria;o__Sphingomonadales;f__Erythrobacteraceae;g__Allopontixanthobacter;s__Allopontixanthobacter_sp.	5.89245E-05	8.09508E-05	6.80293E-05	7.94988E-05	8.74285E-05	6.42592E-05	5.91003E-05	4.91197E-05	4.80435E-05
d__Bacteria;p__Pseudomonadota;c__Betaproteobacteria;o__Burkholderiales;f__Sphaerotilaceae;g__Roseateles;s__Roseateles_sp._YR242	2.30187E-05	1.58668E-05	3.83791E-05	4.57347E-05	0.000150657	3.32523E-06	3.14484E-05	3.37206E-05	4.80082E-05
d__Bacteria;p__Pseudomonadota;c__Alphaproteobacteria;o__Sphingomonadales;f__Sphingosinicellaceae;g__Sphingosinicella;s__Sphingosinicella_sp._GR2756	4.2113E-05	5.47925E-05	4.13455E-05	6.99636E-05	7.31137E-05	7.30839E-05	5.80325E-05	4.58551E-05	4.78746E-05
d__Bacteria;p__Bacillota;c__Clostridia;o__Eubacteriales;f__Clostridiales_Family_XVI._Incertae_Sedis;g__Carboxydocella;s__Carboxydocella_sp._ULO1	4.67204E-05	5.07585E-05	6.35114E-05	4.70038E-05	4.69874E-05	5.2837E-05	6.0111E-05	4.10499E-05	4.78514E-05
d__Bacteria;p__Actinomycetota;c__Actinomycetes;o__Propionibacteriales;f__Nocardioidaceae;g__Nocardioides;s__Nocardioides_pelophilus	3.2065E-05	1.78869E-05	1.55399E-05	1.41684E-05	2.39565E-05	2.13355E-05	3.82484E-05	2.63958E-05	4.78182E-05
d__Bacteria;p__Gemmatimonadota;c__Gemmatimonadia;o__Gemmatimonadales;f__Gemmatimonadaceae;g__Pseudogemmatithrix;s__Pseudogemmatithrix_spongiicola	7.18146E-05	4.62924E-05	4.7064E-05	5.95218E-05	6.63431E-05	7.4112E-05	9.05163E-05	2.18402E-05	4.78104E-05
d__Bacteria;p__Bacteroidota;c__Chitinophagia;o__Chitinophagales;f__Chitinophagaceae;g__Niabella;s__Niabella_drilacis	3.42721E-05	4.43961E-05	3.75186E-05	3.6312E-05	2.28962E-05	2.30942E-05	5.19739E-05	4.29232E-05	4.77668E-05
d__Bacteria;p__Rhodothermota;c__Rhodothermia;o__Rhodothermales;f__Rhodothermaceae;g__Rhodothermus;s__Rhodothermus_marinus	0.000268003	0.000104103	6.49454E-05	0.000129755	3.70271E-05	5.44553E-05	0.000152839	5.46256E-05	4.7758E-05
d__Bacteria;p__Actinomycetota;c__Acidimicrobiia;o__Acidimicrobiales;f__Iamiaceae;g__Actinomarinicola;s__Actinomarinicola_tropica	2.12111E-05	2.81678E-05	2.60358E-05	3.06661E-05	3.06436E-05	4.61546E-05	2.62135E-05	2.66691E-05	4.77062E-05
d__Bacteria;p__Candidatus_Saccharibacteria;c__Candidatus_Saccharibacteria_unclassified;o__Candidatus_Saccharibacteria_unclassified;f__Candidatus_Saccharibacteria_unclassified;g__Candidatus_Saccharibacteria_unclassified;s__Candidatus_Saccharibacteria_bacterium_HGW-Saccharibacteria-1	5.8912E-05	7.03152E-05	6.02682E-05	4.3486E-05	2.05661E-06	3.44415E-05	5.41274E-05	4.741E-05	4.76043E-05
d__Bacteria;p__Pseudomonadota;c__Betaproteobacteria;o__Betaproteobacteria_unclassified;f__Betaproteobacteria_unclassified;g__Betaproteobacteria_unclassified;s__Betaproteobacteria_bacterium_HGW-Betaproteobacteria-16	3.83608E-05	3.75148E-05	6.84265E-05	2.68513E-05	3.76309E-05	8.72682E-06	7.07664E-05	5.03836E-05	4.75604E-05
d__Bacteria;p__Pseudomonadota;c__Alphaproteobacteria;o__Hyphomicrobiales;f__Phyllobacteriaceae;g__Mesorhizobium;s__Mesorhizobium_sp._L-8-3	5.65753E-05	4.25897E-05	5.66738E-05	2.79268E-05	3.44573E-05	4.69028E-05	4.11129E-05	6.94778E-05	4.75306E-05
d__Bacteria;p__Bacteroidota;c__Sphingobacteriia;o__Sphingobacteriales;f__Sphingobacteriaceae;g__Arcticibacter;s__Arcticibacter_tournemirensis	3.86656E-05	4.0887E-05	3.09298E-05	3.69388E-05	1.17335E-05	3.97417E-05	4.8449E-05	5.06301E-05	4.74856E-05
d__Bacteria;p__Pseudomonadota;c__Gammaproteobacteria;o__Alteromonadales;f__Alteromonadales_unclassified;g__Alteromonadales_unclassified;s__Alteromonadales_bacterium_TW-7	6.36297E-05	4.97707E-05	5.81605E-05	8.58267E-05	4.88303E-05	8.83327E-05	5.49118E-05	6.13254E-05	4.74831E-05
d__Bacteria;p__Pseudomonadota;c__Alphaproteobacteria;o__Hyphomicrobiales;f__Devosiaceae;g__Pelagibacterium;s__Pelagibacterium_sp._SCN_68-10	6.45345E-05	8.91223E-05	3.21307E-05	6.038E-05	7.9756E-05	2.94033E-05	5.58928E-05	5.37497E-05	4.74702E-05
d__Bacteria;p__Pseudomonadota;c__Betaproteobacteria;o__Burkholderiales;f__Sphaerotilaceae;g__Roseateles;s__Roseateles_asaccharophilus	2.95126E-05	2.22236E-05	4.50552E-05	4.76436E-05	0.000149715	7.11655E-06	5.39656E-05	4.43455E-05	4.74514E-05
d__Bacteria;p__Pseudomonadota;c__Alphaproteobacteria;o__Rhodospirillales;f__Azospirillaceae;g__Azospirillum;s__Azospirillum_unclassified	2.56252E-05	2.60794E-05	3.72705E-05	4.65379E-05	0.000118538	1.41271E-05	4.28603E-05	4.10155E-05	4.73682E-05
d__Bacteria;p__Pseudomonadota;c__Alphaproteobacteria;o__Sphingomonadales;f__Sphingomonadaceae;g__Sphingopyxis;s__Sphingopyxis_sp._JAI108	2.56482E-05	3.39596E-05	4.08333E-05	3.43519E-05	5.60255E-05	4.38086E-05	2.29447E-05	3.58684E-05	4.72562E-05
d__Bacteria;p__Pseudomonadota;c__Alphaproteobacteria;o__Hyphomicrobiales;f__Phyllobacteriaceae;g__Mesorhizobium;s__Mesorhizobium_sp._B2-3-4	5.28123E-05	5.75319E-05	5.67862E-05	2.79831E-05	3.6531E-05	4.41606E-05	3.20567E-05	9.8943E-05	4.72469E-05
d__Bacteria;p__Pseudomonadota;c__Gammaproteobacteria;o__Lysobacterales;f__Lysobacteraceae;g__Xanthomonas;s__Xanthomonas_chitinilytica	2.38452E-05	2.82952E-05	4.09354E-05	6.10447E-05	5.62491E-05	8.61467E-05	1.70296E-05	2.8826E-05	4.72183E-05
d__Bacteria;p__Pseudomonadota;c__Betaproteobacteria;o__Burkholderiales;f__Sphaerotilaceae;g__Roseateles;s__Pelomonas_sp._KK5	3.19918E-05	1.46E-05	6.25628E-05	5.4241E-05	0.000135004	1.33325E-05	5.18233E-05	3.92139E-05	4.70041E-05
d__Bacteria;p__Pseudomonadota;c__Alphaproteobacteria;o__Sphingomonadales;f__Sphingomonadaceae;g__Sphingomonas;s__Sphingomonas_deserti	5.24317E-05	5.39404E-05	3.39733E-05	6.99915E-05	8.10241E-05	8.18667E-05	5.4811E-05	4.58676E-05	4.69996E-05
d__Bacteria;p__Actinomycetota;c__Actinomycetes;o__Pseudonocardiales;f__Pseudonocardiaceae;g__Amycolatopsis;s__Amycolatopsis_bullii	8.20022E-05	3.53614E-05	5.27262E-05	2.51797E-05	4.30798E-05	5.97057E-05	9.28328E-05	5.0323E-05	4.69557E-05
d__Bacteria;p__Pseudomonadota;c__Alphaproteobacteria;o__Hyphomicrobiales;f__Phyllobacteriaceae;g__Mesorhizobium;s__Mesorhizobium_sp._M9A.F.Ca.ET.002.03.1.2	4.97634E-05	5.24762E-05	5.24637E-05	2.98856E-05	3.52503E-05	4.58692E-05	2.97881E-05	9.30327E-05	4.69491E-05
d__Bacteria;p__Pseudomonadota;c__Alphaproteobacteria;o__Sphingomonadales;f__Sphingomonadaceae;g__Sphingomonas;s__Sphingomonas_sp._SCN_67-18	6.29028E-05	7.29573E-05	5.85253E-05	7.28871E-05	6.57742E-05	6.85067E-05	6.18151E-05	6.57206E-05	4.69346E-05
d__Bacteria;p__Pseudomonadota;c__Alphaproteobacteria;o__Hyphomicrobiales;f__Nitrobacteraceae;g__Bradyrhizobium;s__Bradyrhizobium_liaoningense	3.57343E-05	3.04845E-05	8.55598E-05	3.9329E-05	8.66344E-05	3.05385E-05	3.73938E-05	5.33395E-05	4.69113E-05
d__Bacteria;p__Actinomycetota;c__Actinomycetes;o__Propionibacteriales;f__Nocardioidaceae;g__Nocardioides;s__Nocardioides_mangrovicus	4.08882E-05	3.19272E-05	2.14206E-05	2.20994E-05	2.52242E-05	3.4703E-05	4.57496E-05	4.00724E-05	4.68656E-05
d__Bacteria;p__Pseudomonadota;c__Alphaproteobacteria;o__Caulobacterales;f__Caulobacteraceae;g__Caulobacter;s__Caulobacter_sp.	5.54435E-05	6.70242E-05	6.56841E-05	4.66388E-05	0.000107433	4.61458E-05	4.244E-05	7.33325E-05	4.67371E-05
d__Bacteria;p__Pseudomonadota;c__Alphaproteobacteria;o__Sphingomonadales;f__Sphingomonadaceae;g__Sphingomonas;s__Sphingomonas_naphthae	3.4251E-05	3.3494E-05	4.79135E-05	3.35239E-05	7.7656E-05	2.57707E-05	3.68815E-05	4.61114E-05	4.66955E-05
d__Bacteria;p__Pseudomonadota;c__Alphaproteobacteria;o__Hyphomicrobiales;f__Phyllobacteriaceae;g__Aminobacter;s__Aminobacter_aminovorans	3.9457E-05	5.16522E-05	4.36259E-05	2.88985E-05	3.01416E-05	3.33697E-05	3.02017E-05	7.75385E-05	4.66912E-05
d__Bacteria;p__Pseudomonadota;c__Alphaproteobacteria;o__Hyphomicrobiales;f__Phyllobacteriaceae;g__Mesorhizobium;s__Mesorhizobium_xinjiangense	4.53673E-05	4.46487E-05	4.82527E-05	2.75809E-05	2.00773E-05	3.63674E-05	3.77058E-05	7.14521E-05	4.66079E-05
d__Bacteria;p__Pseudomonadota;c__Alphaproteobacteria;o__Sphingomonadales;f__Sphingomonadaceae;g__Sphingomonas;s__Sphingomonas_sp._AR_OL41	5.629E-05	9.62966E-05	2.84569E-05	5.64355E-05	6.64428E-05	9.07214E-05	3.63166E-05	7.13494E-05	4.66067E-05
d__Bacteria;p__Pseudomonadota;c__Gammaproteobacteria;o__Chromatiales;f__Chromatiaceae;g__Rheinheimera;s__Rheinheimera_sp.	1.4773E-05	2.09147E-05	2.34076E-05	1.303E-05	1.28226E-05	6.4467E-06	2.61442E-05	1.48739E-05	4.65564E-05
d__Bacteria;p__Actinomycetota;c__Thermoleophilia;o__Solirubrobacterales;f__Baekduiaceae;g__Baekduia;s__Baekduia_sp.	2.63738E-05	4.54697E-05	2.75303E-05	2.96747E-05	4.07557E-05	5.92226E-05	3.99011E-05	4.09181E-05	4.64521E-05
d__Bacteria;p__Pseudomonadota;c__Alphaproteobacteria;o__Hyphomicrobiales;f__Phyllobacteriaceae;g__Mesorhizobium;s__Mesorhizobium_vachelliae	4.15984E-05	5.47582E-05	4.39296E-05	2.30701E-05	3.12263E-05	3.29567E-05	2.76606E-05	8.40895E-05	4.64501E-05
d__Bacteria;p__Pseudomonadota;c__Alphaproteobacteria;o__Sphingomonadales;f__Sphingomonadaceae;g__Sphingobium;s__Sphingobium_fluviale	3.399E-05	4.43777E-05	3.3316E-05	3.19538E-05	4.27315E-05	2.55175E-05	5.20295E-05	4.61187E-05	4.63747E-05
d__Bacteria;p__Bacteroidota;c__Chitinophagia;o__Chitinophagales;f__Chitinophagaceae;g__Flavisolibacter;s__Flavisolibacter_tropicus	4.24064E-05	4.87509E-05	4.80952E-05	6.09953E-05	1.83753E-05	5.29695E-05	5.59519E-05	6.96219E-05	4.63718E-05
d__Bacteria;p__Pseudomonadota;c__Alphaproteobacteria;o__Caulobacterales;f__Caulobacteraceae;g__Caulobacter;s__Caulobacter_sp._17J65-9	4.70446E-05	6.02223E-05	5.36675E-05	5.60363E-05	0.000233603	3.15489E-05	5.26916E-05	6.52293E-05	4.63586E-05
d__Bacteria;p__Pseudomonadota;c__Betaproteobacteria;o__Burkholderiales;f__Burkholderiaceae;g__Cupriavidus;s__Cupriavidus_basilensis	4.68869E-05	3.60071E-05	6.02265E-05	6.4928E-05	0.000129349	3.92505E-05	5.6529E-05	4.63838E-05	4.63251E-05
d__Bacteria;p__Actinomycetota;c__Nitriliruptoria;o__Nitriliruptorales;f__Nitriliruptoraceae;g__Nitriliruptor;s__Nitriliruptor_sp.	1.2241E-05	2.59883E-05	1.49225E-05	3.37438E-05	3.25233E-05	2.43349E-05	1.30888E-05	2.47828E-05	4.6314E-05
d__Bacteria;p__Pseudomonadota;c__Gammaproteobacteria;o__Gammaproteobacteria_unclassified;f__Candidatus_Competibacteraceae;g__Candidatus_Competibacter;s__Candidatus_Competibacter_denitrificans	6.3883E-05	5.20873E-05	6.35923E-05	6.8618E-05	4.65595E-05	9.47451E-05	3.77555E-05	5.24418E-05	4.62941E-05
d__Bacteria;p__Bacteroidota;c__Sphingobacteriia;o__Sphingobacteriales;f__Sphingobacteriaceae;g__Mucilaginibacter;s__uncultured_Mucilaginibacter_sp.	2.85637E-05	4.554E-05	3.77407E-05	3.73296E-05	1.30521E-05	2.86346E-05	4.56564E-05	5.67766E-05	4.62509E-05
d__Bacteria;p__Pseudomonadota;c__Alphaproteobacteria;o__Caulobacterales;f__Caulobacteraceae;g__Phenylobacterium;s__Phenylobacterium_sp._J426	4.4112E-05	5.85051E-05	4.36639E-05	5.95457E-05	0.000149716	2.88634E-05	4.83842E-05	6.5104E-05	4.61461E-05
d__Bacteria;p__Pseudomonadota;c__Gammaproteobacteria;o__Oceanospirillales;f__Saccharospirillaceae;g__Gynuella;s__Gynuella_sunshinyii	3.89279E-06	3.01808E-05	1.55563E-05	1.19045E-05	4.98342E-06	6.02568E-06	2.27837E-05	2.59628E-05	4.61305E-05
d__Bacteria;p__Pseudomonadota;c__Alphaproteobacteria;o__Sphingomonadales;f__Sphingomonadaceae;g__Sphingomonas;s__Sphingomonas_asaccharolytica	5.49944E-05	6.2337E-05	5.14524E-05	4.83349E-05	5.95376E-05	7.5659E-05	4.71962E-05	5.2708E-05	4.60842E-05
d__Bacteria;p__Pseudomonadota;c__Alphaproteobacteria;o__Hyphomicrobiales;f__Rhizobiaceae;g__Rhizobium;s__Rhizobium_alarense	4.10004E-05	4.15244E-05	6.32342E-05	4.84892E-05	9.47858E-05	1.6404E-05	4.17999E-05	4.86535E-05	4.60486E-05
d__Bacteria;p__Pseudomonadota;c__Alphaproteobacteria;o__Sphingomonadales;f__Sphingomonadaceae;g__Sphingomonas;s__Sphingomonas_cavernae	3.47536E-05	5.08722E-05	4.20679E-05	4.14382E-05	5.60819E-05	4.21047E-05	3.11762E-05	4.32001E-05	4.60125E-05
d__Bacteria;p__Actinomycetota;c__Actinomycetes;o__Mycobacteriales;f__Nocardiaceae;g__Rhodococcus;s__Rhodococcus_sp._(in:_high_G+C_Gram-positive_bacteria)	4.23494E-05	4.96632E-05	3.64198E-05	3.20819E-05	5.82193E-05	5.37811E-05	4.98939E-05	4.51017E-05	4.59786E-05
d__Bacteria;p__Pseudomonadota;c__Gammaproteobacteria;o__Lysobacterales;f__Rhodanobacteraceae;g__Luteibacter;s__Luteibacter_unclassified	9.62761E-05	4.7139E-05	5.76539E-05	8.45329E-05	2.6694E-05	8.45449E-05	7.70104E-05	5.35357E-05	4.59785E-05
d__Bacteria;p__Pseudomonadota;c__Alphaproteobacteria;o__Sphingomonadales;f__Sphingomonadaceae;g__Sphingopyxis;s__Sphingopyxis_sp._PET50	3.35689E-05	3.26914E-05	5.14669E-05	3.17567E-05	4.72248E-05	3.92288E-05	3.05696E-05	4.48579E-05	4.59772E-05
d__Bacteria;p__Pseudomonadota;c__Alphaproteobacteria;o__Sphingomonadales;f__Sphingomonadaceae;g__Sphingopyxis;s__Sphingopyxis_sp._OAS728	4.20858E-05	4.02669E-05	4.85586E-05	4.98766E-05	7.28799E-05	5.97106E-05	2.55145E-05	5.24489E-05	4.59427E-05
d__Bacteria;p__Pseudomonadota;c__Alphaproteobacteria;o__Sphingomonadales;f__Sphingomonadaceae;g__Sphingomonas;s__Sphingomonas_xanthus	4.3841E-05	5.91637E-05	5.71872E-05	7.91741E-05	9.70574E-05	9.48232E-05	7.10211E-05	3.89816E-05	4.5803E-05
d__Bacteria;p__Pseudomonadota;c__Alphaproteobacteria;o__Sphingomonadales;f__Sphingomonadaceae;g__Novosphingobium;s__Novosphingobium_percolationis	3.247E-05	3.35096E-05	5.32774E-05	4.3085E-05	6.64844E-05	3.93632E-05	4.5488E-05	4.75834E-05	4.58001E-05
d__Bacteria;p__Bacteroidota;c__Chitinophagia;o__Chitinophagales;f__Chitinophagaceae;g__Niastella;s__Niastella_koreensis	4.00815E-05	4.59913E-05	5.03288E-05	5.12448E-05	1.30442E-05	3.94175E-05	5.11851E-05	5.92779E-05	4.5792E-05
d__Bacteria;p__Myxococcota;c__Myxococcia;o__Myxococcales;f__Archangiaceae;g__Hyalangium;s__Hyalangium_sp.	3.56524E-05	4.28673E-05	5.33518E-05	3.53147E-05	1.09505E-05	2.06602E-05	5.09162E-05	3.91301E-05	4.56587E-05
d__Bacteria;p__Bacteroidota;c__Chitinophagia;o__Chitinophagales;f__Chitinophagaceae;g__Chitinophaga;s__Chitinophaga_caeni	4.84145E-05	5.54319E-05	3.57373E-05	2.78749E-05	8.04026E-06	3.73386E-05	6.62737E-05	5.03711E-05	4.56564E-05
d__Bacteria;p__Pseudomonadota;c__Betaproteobacteria;o__Burkholderiales;f__Comamonadaceae;g__Ramlibacter;s__Ramlibacter_albus	6.28036E-05	7.4724E-05	6.0279E-05	8.42493E-05	0.000147687	4.17865E-05	5.91962E-05	6.80768E-05	4.56086E-05
d__Bacteria;p__Bacteroidota;c__Chitinophagia;o__Chitinophagales;f__Chitinophagaceae;g__Chitinophaga;s__Chitinophaga_polysaccharea	4.56681E-05	4.63087E-05	4.55876E-05	3.66673E-05	1.12559E-05	3.41254E-05	5.31281E-05	4.349E-05	4.55877E-05
d__Bacteria;p__Bacteroidota;c__Sphingobacteriia;o__Sphingobacteriales;f__Sphingobacteriaceae;g__Mucilaginibacter;s__Mucilaginibacter_boryungensis	3.7878E-05	3.36238E-05	3.84051E-05	4.42251E-05	8.5815E-06	3.84218E-05	5.38796E-05	5.51159E-05	4.55216E-05
d__Bacteria;p__Pseudomonadota;c__Alphaproteobacteria;o__Hyphomicrobiales;f__Devosiaceae;g__Devosia;s__Devosia_yakushimensis	5.85591E-05	7.15141E-05	3.27962E-05	5.6018E-05	7.86736E-05	5.85491E-05	4.39657E-05	7.48421E-05	4.54858E-05
d__Bacteria;p__Pseudomonadota;c__Gammaproteobacteria;o__Cellvibrionales;f__Halieaceae;g__Haliea;s__Haliea_sp.	3.43917E-05	4.32595E-05	3.58331E-05	5.89797E-05	8.44795E-05	3.54362E-05	4.21731E-05	3.27321E-05	4.5466E-05
d__Bacteria;p__Acidobacteriota;c__Acidobacteriota_unclassified;o__Acidobacteriota_unclassified;f__Acidobacteriota_unclassified;g__Acidobacteriota_unclassified;s__Acidobacteria_bacterium_RIFCSPLOWO2_02_FULL_64_15	3.53579E-05	4.40068E-05	5.64926E-05	1.94741E-05	2.54665E-05	3.15155E-05	8.89232E-05	4.11048E-05	4.54075E-05
d__Bacteria;p__Pseudomonadota;c__Alphaproteobacteria;o__Sphingomonadales;f__Sphingomonadaceae;g__Sphingomonas;s__Sphingomonas_sp._AX6	5.55319E-05	5.52076E-05	3.30196E-05	4.9936E-05	7.25218E-05	7.41246E-05	5.0217E-05	5.40902E-05	4.53916E-05
d__Bacteria;p__Pseudomonadota;c__Alphaproteobacteria;o__Rhodospirillales;f__Rhodospirillales_unclassified;g__Rhodospirillales_unclassified;s__Rhodospirillales_bacterium	5.91982E-05	5.55445E-05	5.04889E-05	4.86808E-05	1.75552E-05	4.23545E-05	5.79176E-05	4.24693E-05	4.53433E-05
d__Bacteria;p__Chloroflexota;c__Chloroflexota_unclassified;o__Chloroflexota_unclassified;f__Chloroflexota_unclassified;g__Chloroflexota_unclassified;s__Chloroflexi_bacterium_RBG_19FT_COMBO_62_14	4.55873E-05	6.48789E-05	2.15758E-05	5.01103E-05	3.42725E-05	4.39557E-05	2.33801E-05	3.16028E-05	4.52077E-05
d__Bacteria;p__Pseudomonadota;c__Alphaproteobacteria;o__Sphingomonadales;f__Sphingomonadaceae;g__Sphingopyxis;s__Sphingopyxis_sp._EG6	2.59652E-05	2.5704E-05	2.86428E-05	2.9172E-05	3.7682E-05	2.3539E-05	2.8191E-05	3.13275E-05	4.51851E-05
d__Bacteria;p__Pseudomonadota;c__Alphaproteobacteria;o__Sphingomonadales;f__Sphingomonadaceae;g__Sphingobium;s__Sphingobium_amiense	3.38205E-05	3.96013E-05	4.86086E-05	3.35658E-05	5.51171E-05	2.14702E-05	3.38779E-05	4.32132E-05	4.51419E-05
d__Bacteria;p__Pseudomonadota;c__Alphaproteobacteria;o__Hyphomicrobiales;f__Rhizobiaceae;g__Agrobacterium;s__Agrobacterium_sp._B1(2019)	4.24827E-05	5.81388E-05	6.26401E-05	5.31399E-05	5.56102E-05	1.35881E-05	3.4857E-05	7.44361E-05	4.50842E-05
d__Bacteria;p__Pseudomonadota;c__Alphaproteobacteria;o__Sphingomonadales;f__Sphingomonadaceae;g__Sphingomonas;s__Sphingomonas_canadensis	5.90581E-05	5.82917E-05	5.01988E-05	6.5976E-05	4.58386E-05	4.64458E-05	4.7237E-05	5.081E-05	4.49761E-05
d__Bacteria;p__Pseudomonadota;c__Alphaproteobacteria;o__Hyphomicrobiales;f__Phyllobacteriaceae;g__Mesorhizobium;s__Mesorhizobium_album	4.53956E-05	5.23808E-05	5.10817E-05	2.99618E-05	4.04077E-05	3.61106E-05	2.10362E-05	7.73633E-05	4.4905E-05
d__Bacteria;p__Bacteroidota;c__Flavobacteriia;o__Flavobacteriales;f__Weeksellaceae;g__Chryseobacterium;s__Chryseobacterium_unclassified	2.33733E-05	4.48854E-05	2.66644E-05	2.98562E-05	4.56961E-06	1.88793E-05	3.89107E-05	3.49148E-05	4.4863E-05
d__Bacteria;p__Pseudomonadota;c__Alphaproteobacteria;o__Sphingomonadales;f__Sphingomonadaceae;g__Sphingobium;s__Sphingobium_sp._EM0848	3.39163E-05	3.33545E-05	4.46567E-05	4.04752E-05	4.58432E-05	2.64939E-05	4.96206E-05	5.39465E-05	4.4857E-05
d__Bacteria;p__Pseudomonadota;c__Betaproteobacteria;o__Burkholderiales;f__Sphaerotilaceae;g__Caldimonas;s__Caldimonas_unclassified	2.8801E-05	2.19972E-05	3.54565E-05	5.2133E-05	0.00016105	9.35628E-06	4.39582E-05	3.83652E-05	4.4782E-05
d__Bacteria;p__Pseudomonadota;c__Gammaproteobacteria;o__Lysobacterales;f__Lysobacteraceae;g__Luteimonas;s__Luteimonas_sp._9C	4.85779E-05	6.31632E-05	6.62352E-05	7.83113E-05	6.77785E-05	7.76808E-05	4.96326E-05	4.78991E-05	4.47512E-05
d__Bacteria;p__Pseudomonadota;c__Alphaproteobacteria;o__Sphingomonadales;f__Sphingomonadaceae;g__Sphingopyxis;s__Sphingopyxis_sp._SE2	3.0167E-05	2.22593E-05	4.40959E-05	3.5757E-05	5.89228E-05	4.59594E-05	3.00374E-05	3.71578E-05	4.47353E-05
d__Bacteria;p__Pseudomonadota;c__Betaproteobacteria;o__Burkholderiales;f__Sphaerotilaceae;g__Roseateles;s__Roseateles_depolymerans	3.29989E-05	2.4587E-05	4.17798E-05	4.81019E-05	0.00015778	8.06299E-06	4.70031E-05	3.78425E-05	4.46773E-05
d__Bacteria;p__Armatimonadota;c__Armatimonadota_unclassified;o__Armatimonadota_unclassified;f__Armatimonadota_unclassified;g__Armatimonadota_unclassified;s__Armatimonadetes_bacterium_CG_4_9_14_3_um_filter_58_7	3.66362E-05	2.88782E-05	2.2828E-05	2.22734E-05	4.53248E-06	1.12205E-05	5.27928E-05	4.10304E-05	4.46385E-05
d__Bacteria;p__Pseudomonadota;c__Gammaproteobacteria;o__Enterobacterales;f__Enterobacteriaceae;g__Klebsiella;s__Klebsiella_oxytoca	4.72596E-05	5.87385E-05	3.80949E-05	5.33046E-05	2.71869E-05	6.66832E-05	5.29684E-05	4.34069E-05	4.4623E-05
d__Bacteria;p__Acidobacteriota;c__Acidobacteriota_unclassified;o__Acidobacteriota_unclassified;f__Acidobacteriota_unclassified;g__Acidobacteriota_unclassified;s__Acidobacteria_bacterium_13_1_40CM_3_55_6	9.32204E-05	4.02543E-05	9.43056E-05	4.47574E-05	2.09264E-05	0.000131233	0.000219488	3.74054E-05	4.46059E-05
d__Bacteria;p__Pseudomonadota;c__Betaproteobacteria;o__Burkholderiales;f__Sphaerotilaceae;g__Ideonella;s__Ideonella_sp._B508-1	3.1972E-05	2.22934E-05	3.76349E-05	5.44495E-05	0.000154128	8.92596E-06	4.05399E-05	4.1E-05	4.44941E-05
d__Bacteria;p__Pseudomonadota;c__Alphaproteobacteria;o__Sphingomonadales;f__Sphingomonadaceae;g__Sphingobium;s__Sphingobium_sp._EP60837	4.29056E-05	4.22696E-05	4.29735E-05	5.02484E-05	5.08506E-05	2.5377E-05	4.28978E-05	4.43821E-05	4.44653E-05
d__Bacteria;p__Actinomycetota;c__Actinomycetes;o__Propionibacteriales;f__Nocardioidaceae;g__Nocardioides;s__Nocardioides_sp._URHA0020	2.99682E-05	2.58832E-05	1.59138E-05	8.58043E-06	3.14222E-05	2.10274E-05	3.85905E-05	3.44304E-05	4.44568E-05
d__Bacteria;p__Pseudomonadota;c__Alphaproteobacteria;o__Hyphomicrobiales;f__Phyllobacteriaceae;g__Mesorhizobium;s__Mesorhizobium_sp._AR07	4.86041E-05	3.56495E-05	5.17195E-05	1.81469E-05	2.30864E-05	3.75917E-05	3.26244E-05	7.21624E-05	4.44292E-05
d__Bacteria;p__Bacteroidota;c__Chitinophagia;o__Chitinophagales;f__Chitinophagaceae;g__Chitinophaga;s__Chitinophaga_sp._CB10	3.94562E-05	4.75172E-05	4.56464E-05	4.13751E-05	8.16433E-06	3.66923E-05	4.68391E-05	4.42331E-05	4.43809E-05
d__Bacteria;p__Pseudomonadota;c__Alphaproteobacteria;o__Hyphomicrobiales;f__Nitrobacteraceae;g__Bradyrhizobium;s__Bradyrhizobium_canariense	3.92662E-05	3.95942E-05	5.53458E-05	3.21387E-05	6.44926E-05	2.95836E-05	2.78852E-05	7.70073E-05	4.43795E-05
d__Bacteria;p__Actinomycetota;c__Actinomycetes;o__Kitasatosporales;f__Streptomycetaceae;g__Streptomyces;s__Streptomyces_sp._AC495_CC817	1.99547E-05	9.0492E-06	1.41355E-05	5.52648E-06	1.48338E-05	3.86862E-05	1.50995E-05	1.20743E-05	4.43767E-05
d__Bacteria;p__Pseudomonadota;c__Alphaproteobacteria;o__Hyphomicrobiales;f__Phyllobacteriaceae;g__Mesorhizobium;s__Mesorhizobium_sp._Mes31	4.94405E-05	4.59319E-05	4.68416E-05	2.37523E-05	3.72916E-05	3.98325E-05	2.86092E-05	8.55968E-05	4.43325E-05
d__Bacteria;p__Pseudomonadota;c__Gammaproteobacteria;o__Lysobacterales;f__Lysobacterales_unclassified;g__Lysobacterales_unclassified;s__Lysobacterales_bacterium_RIFOXYA1_FULL_69_10	1.77873E-05	3.65221E-05	2.51468E-05	3.59955E-05	5.13294E-05	6.02867E-05	2.04443E-05	2.68587E-05	4.43127E-05
d__Bacteria;p__Myxococcota;c__Myxococcia;o__Myxococcales;f__Myxococcaceae;g__Corallococcus;s__Corallococcus_sp._CA053C	3.33088E-05	4.35943E-05	5.70255E-05	3.21695E-05	1.08949E-05	1.89963E-05	5.6579E-05	2.50134E-05	4.43065E-05
d__Bacteria;p__Pseudomonadota;c__Alphaproteobacteria;o__Sphingomonadales;f__Sphingomonadaceae;g__Novosphingobium;s__Novosphingobium_sp._KACC_22771	2.11154E-05	2.6635E-05	2.62866E-05	3.11335E-05	5.33036E-05	2.34298E-05	2.68339E-05	4.0547E-05	4.4274E-05
d__Bacteria;p__Bacteroidota;c__Flavobacteriia;o__Flavobacteriales;f__Flavobacteriales_unclassified;g__Flavobacteriales_unclassified;s__Flavobacteriales_bacterium	1.27576E-05	2.60134E-05	4.18418E-05	2.21233E-05	6.4279E-06	9.54785E-06	3.37431E-05	2.41302E-05	4.42335E-05
d__Bacteria;p__Actinomycetota;c__Actinomycetes;o__Micrococcales;f__Microbacteriaceae;g__Microbacterium;s__Microbacterium_fluvii	3.60571E-05	2.46512E-05	2.96585E-05	2.24793E-05	2.47826E-05	3.83144E-05	2.14795E-05	2.20392E-05	4.42072E-05
d__Bacteria;p__Actinomycetota;c__Actinomycetes;o__Propionibacteriales;f__Nocardioidaceae;g__Nocardioides;s__Nocardioides_bizhenqiangii	2.24477E-05	1.71143E-05	1.2476E-05	5.91031E-06	1.67272E-05	1.24003E-05	3.24119E-05	2.94691E-05	4.42029E-05
d__Bacteria;p__Pseudomonadota;c__Betaproteobacteria;o__Rhodocyclales;f__Rhodocyclaceae;g__Propionivibrio;s__Propionivibrio_sp.	3.47028E-05	2.74538E-05	4.53987E-05	4.72179E-05	5.77936E-05	2.47512E-05	3.48613E-05	5.07302E-05	4.41854E-05
d__Bacteria;p__Chloroflexota;c__Thermoflexia;o__Thermoflexales;f__Thermoflexaceae;g__Thermoflexus;s__Candidatus_Thermoflexus_japonica	4.09319E-05	6.21917E-05	2.77809E-05	5.77294E-05	2.66982E-05	4.21969E-05	2.69848E-05	3.47146E-05	4.41406E-05
d__Bacteria;p__Pseudomonadota;c__Gammaproteobacteria;o__Lysobacterales;f__Lysobacteraceae;g__Stenotrophomonas;s__Stenotrophomonas_panacihumi	3.72774E-05	2.8014E-05	2.50709E-05	4.28139E-05	0.000150884	5.3089E-05	3.3898E-05	2.67582E-05	4.41333E-05
d__Bacteria;p__Pseudomonadota;c__Betaproteobacteria;o__Burkholderiales;f__Sphaerotilaceae;g__Roseateles;s__Pelomonas_sp._HMWF004	2.53934E-05	1.48217E-05	3.37616E-05	3.64418E-05	0.000114158	8.80192E-06	3.61497E-05	3.3336E-05	4.40746E-05
d__Bacteria;p__Bacteroidota;c__Chitinophagia;o__Chitinophagales;f__Chitinophagaceae;g__Puia;s__Puia_sp.	3.19431E-05	4.104E-05	5.22563E-05	4.70501E-05	1.78428E-05	3.78511E-05	4.84605E-05	5.52887E-05	4.40722E-05
d__Bacteria;p__Pseudomonadota;c__Alphaproteobacteria;o__Hyphomicrobiales;f__Devosiaceae;g__Devosia;s__Devosia_rhodophyticola	6.40321E-05	7.20952E-05	3.98949E-05	4.96608E-05	9.34548E-05	4.41268E-05	5.69297E-05	5.79687E-05	4.40129E-05
d__Bacteria;p__Myxococcota;c__Myxococcota_unclassified;o__Polyangiales;f__Polyangiaceae;g__Chondromyces;s__Chondromyces_crocatus	3.58051E-05	3.71344E-05	5.62455E-05	2.37142E-05	9.84919E-06	1.43082E-05	5.25791E-05	3.4784E-05	4.39875E-05
d__Bacteria;p__Pseudomonadota;c__Alphaproteobacteria;o__Iodidimonadales;f__Iodidimonadaceae;g__Iodidimonas;s__Iodidimonas_muriae	4.38154E-05	6.98865E-05	9.9649E-05	4.89382E-05	6.44219E-05	5.8401E-05	5.90093E-05	6.63454E-05	4.39507E-05
d__Bacteria;p__Chloroflexota;c__Chloroflexia;o__Chloroflexales;f__Chloroflexaceae;g__Chloroflexus;s__Chloroflexus_sp.	4.74024E-05	6.87886E-05	2.55918E-05	5.1282E-05	3.09642E-05	4.18641E-05	3.17124E-05	3.73204E-05	4.38943E-05
d__Bacteria;p__Pseudomonadota;c__Betaproteobacteria;o__Betaproteobacteria_unclassified;f__Betaproteobacteria_unclassified;g__Candidatus_Accumulibacter;s__Accumulibacter_sp.	4.62997E-05	4.53395E-05	4.32567E-05	5.44722E-05	7.00697E-05	4.44808E-05	6.33653E-05	3.08706E-05	4.38541E-05
d__Bacteria;p__Pseudomonadota;c__Gammaproteobacteria;o__Lysobacterales;f__Lysobacteraceae;g__Thermomonas;s__Thermomonas_fusca	4.33951E-05	0.00026901	4.06911E-05	6.63422E-05	0.000125479	4.96825E-05	4.27756E-05	4.76418E-05	4.38191E-05
d__Bacteria;p__Pseudomonadota;c__Alphaproteobacteria;o__Sphingomonadales;f__Sphingomonadaceae;g__Novosphingobium;s__Novosphingobium_sp._FSW06-99	3.41986E-05	5.47621E-05	4.95782E-05	4.22548E-05	5.22226E-05	2.78996E-05	4.45247E-05	6.53935E-05	4.37735E-05
d__Bacteria;p__Acidobacteriota;c__Acidobacteriota_unclassified;o__Acidobacteriota_unclassified;f__Acidobacteriota_unclassified;g__Acidobacteriota_unclassified;s__Acidobacteria_bacterium_RIFCSPLOWO2_02_FULL_67_21	6.01787E-05	4.96499E-05	8.17013E-05	3.15646E-05	3.65382E-05	5.38234E-05	9.34957E-05	4.73834E-05	4.37584E-05
d__Bacteria;p__Pseudomonadota;c__Betaproteobacteria;o__Burkholderiales;f__Burkholderiaceae;g__Burkholderia;s__Burkholderia_unclassified	4.15727E-05	3.82081E-05	5.03494E-05	4.9422E-05	0.000104211	2.35159E-05	4.88257E-05	4.84298E-05	4.35937E-05
d__Bacteria;p__Pseudomonadota;c__Alphaproteobacteria;o__Rhodobacterales;f__Paracoccaceae;g__Rhodovulum;s__Rhodovulum_sulfidophilum	4.52481E-05	5.11587E-05	5.27817E-05	3.98551E-05	2.29039E-05	2.14387E-05	4.818E-05	4.2458E-05	4.35924E-05
d__Bacteria;p__Candidatus_Saccharibacteria;c__Candidatus_Saccharibacteria_unclassified;o__Candidatus_Saccharibacteria_unclassified;f__Candidatus_Saccharibacteria_unclassified;g__Candidatus_Saccharibacteria_unclassified;s__Candidatus_Saccharibacteria_bacterium_GW2011_GWA2_46_10	5.02333E-05	5.58039E-05	6.07248E-05	3.1718E-05	3.47374E-06	2.2492E-05	4.40188E-05	2.88416E-05	4.35764E-05
d__Bacteria;p__Pseudomonadota;c__Alphaproteobacteria;o__Sphingomonadales;f__Sphingomonadaceae;g__Sphingobium;s__Sphingobium_sp._SCN_64-10	3.71134E-05	4.15488E-05	4.91106E-05	4.64789E-05	3.80448E-05	3.22378E-05	5.27909E-05	4.14706E-05	4.35747E-05
d__Bacteria;p__Pseudomonadota;c__Alphaproteobacteria;o__Hyphomicrobiales;f__Phyllobacteriaceae;g__Mesorhizobium;s__Mesorhizobium_japonicum	4.12202E-05	4.06743E-05	4.6381E-05	2.7003E-05	2.22335E-05	2.57063E-05	2.83868E-05	7.07034E-05	4.35673E-05
d__Bacteria;p__Pseudomonadota;c__Alphaproteobacteria;o__Hyphomicrobiales;f__Devosiaceae;g__Pelagibacterium;s__Pelagibacterium_sp._SCN_64-44	5.67966E-05	8.30253E-05	4.17167E-05	4.54784E-05	6.41513E-05	4.84195E-05	5.51291E-05	6.59029E-05	4.35402E-05
d__Bacteria;p__Bacteroidota;c__Chitinophagia;o__Chitinophagales;f__Chitinophagaceae;g__Longitalea;s__Longitalea_arenae	3.87914E-05	3.75892E-05	5.00152E-05	3.66141E-05	1.30444E-05	3.80485E-05	5.28116E-05	4.84762E-05	4.35383E-05
d__Bacteria;p__Acidobacteriota;c__Acidobacteriota_unclassified;o__Acidobacteriota_unclassified;f__Acidobacteriota_unclassified;g__Acidobacteriota_unclassified;s__Acidobacteria_bacterium_RIFCSPLOWO2_12_FULL_66_21	5.08335E-05	4.39734E-05	7.52913E-05	3.60323E-05	2.65595E-05	4.61151E-05	6.64751E-05	4.93782E-05	4.3505E-05
d__Bacteria;p__Pseudomonadota;c__Gammaproteobacteria;o__Lysobacterales;f__Lysobacteraceae;g__Luteimonas;s__Luteimonas_rhizosphaericola	3.44842E-05	6.37307E-05	6.48462E-05	6.87221E-05	5.651E-05	8.24501E-05	3.03805E-05	3.99186E-05	4.3476E-05
d__Bacteria;p__Pseudomonadota;c__Gammaproteobacteria;o__Pseudomonadales;f__Pseudomonadaceae;g__Azotobacter;s__Azotobacter_chroococcum	2.18859E-05	1.74611E-05	3.23305E-05	3.46709E-05	0.000123506	7.30561E-06	2.89075E-05	2.86131E-05	4.34739E-05
d__Bacteria;p__Pseudomonadota;c__Gammaproteobacteria;o__Lysobacterales;f__Rhodanobacteraceae;g__Dyella;s__Dyella_mobilis	7.97812E-05	5.7165E-05	6.42139E-05	8.15515E-05	2.455E-05	4.81813E-05	4.76254E-05	4.99144E-05	4.34297E-05
d__Bacteria;p__Chloroflexota;c__Thermoflexia;o__Thermoflexales;f__Thermoflexaceae;g__Thermoflexus;s__Thermoflexus_hugenholtzii	4.44955E-05	7.65939E-05	2.9975E-05	5.99876E-05	3.82884E-05	4.24029E-05	3.58576E-05	3.40668E-05	4.33464E-05
d__Bacteria;p__Bacteroidota;c__Chitinophagia;o__Chitinophagales;f__Chitinophagaceae;g__Flavihumibacter;s__Flavihumibacter_rivuli	5.24656E-05	5.35763E-05	5.19242E-05	4.46458E-05	1.40045E-05	3.63485E-05	6.19787E-05	5.86498E-05	4.3325E-05
d__Bacteria;p__Pseudomonadota;c__Gammaproteobacteria;o__Lysobacterales;f__Lysobacteraceae;g__Luteimonas;s__Luteimonas_saliphila	3.76482E-05	4.24115E-05	3.90947E-05	4.85517E-05	5.65496E-05	7.5568E-05	3.37988E-05	3.38301E-05	4.32751E-05
d__Bacteria;p__Pseudomonadota;c__Alphaproteobacteria;o__Hyphomicrobiales;f__Devosiaceae;g__Devosia;s__Devosia_enhydra	5.75799E-05	6.00602E-05	2.17074E-05	3.83436E-05	6.42028E-05	4.27309E-05	3.90664E-05	5.11982E-05	4.32252E-05
d__Bacteria;p__Pseudomonadota;c__Alphaproteobacteria;o__Hyphomicrobiales;f__Rhizobiaceae;g__Rhizobium;s__Rhizobium_sp._AU243	5.31079E-05	1.34652E-05	7.42846E-05	4.39997E-05	8.48291E-05	1.43588E-05	3.99848E-05	6.26602E-05	4.31772E-05
d__Bacteria;p__Pseudomonadota;c__Alphaproteobacteria;o__Sphingomonadales;f__Erythrobacteraceae;g__Croceicoccus;s__Croceicoccus_marinus	3.0632E-05	4.6948E-05	4.76535E-05	5.0409E-05	4.58689E-05	5.75785E-05	3.01696E-05	4.56216E-05	4.31579E-05
d__Bacteria;p__Pseudomonadota;c__Alphaproteobacteria;o__Caulobacterales;f__Caulobacteraceae;g__Phenylobacterium;s__Phenylobacterium_soli	3.83505E-05	5.94089E-05	5.23305E-05	5.38295E-05	0.000165925	3.14039E-05	5.6987E-05	5.99461E-05	4.31464E-05
d__Bacteria;p__Pseudomonadota;c__Alphaproteobacteria;o__Caulobacterales;f__Caulobacteraceae;g__Phenylobacterium;s__Phenylobacterium_sp._J367	4.33213E-05	5.84639E-05	6.13129E-05	4.05605E-05	8.69242E-05	3.80508E-05	6.57247E-05	7.75168E-05	4.31221E-05
d__Eukaryota;p__Mucoromycota;c__Mucoromycetes;o__Mucorales;f__Mucoraceae;g__Mucor;s__Mucor_ambiguus	8.95848E-05	4.62998E-05	6.91083E-05	4.33625E-05	4.70667E-05	4.62681E-05	6.47575E-05	5.99651E-05	4.31219E-05
d__Bacteria;p__Pseudomonadota;c__Betaproteobacteria;o__Burkholderiales;f__Sphaerotilaceae;g__Roseateles;s__Pelomonas_sp._CA6	2.72674E-05	1.55895E-05	3.4508E-05	3.58998E-05	0.000122447	4.43908E-06	3.63799E-05	2.75503E-05	4.3097E-05
d__Bacteria;p__Bacteroidota;c__Chitinophagia;o__Chitinophagales;f__Chitinophagaceae;g__Taibaiella;s__Taibaiella_helva	3.13167E-05	4.14407E-05	2.71616E-05	2.47478E-05	8.08861E-06	3.16108E-05	3.45662E-05	3.93411E-05	4.30953E-05
d__Bacteria;p__Pseudomonadota;c__Betaproteobacteria;o__Burkholderiales;f__Sphaerotilaceae;g__Methylibium;s__Methylibium_sp._NZG	3.76117E-05	2.69053E-05	3.88213E-05	5.93554E-05	0.000154065	1.67041E-05	5.316E-05	4.33606E-05	4.3074E-05
d__Bacteria;p__Actinomycetota;c__Actinomycetes;o__Propionibacteriales;f__Nocardioidaceae;g__Nocardioides;s__Nocardioides_sp._CF8	2.19443E-05	7.70026E-06	7.0974E-06	5.95126E-06	1.09493E-05	9.0717E-06	3.54333E-05	2.75983E-05	4.3015E-05
d__Bacteria;p__Pseudomonadota;c__Alphaproteobacteria;o__Sphingomonadales;f__Sphingomonadaceae;g__Sphingobium;s__Sphingobium_boeckii	3.59881E-05	3.20722E-05	2.85077E-05	4.28562E-05	4.75594E-05	2.76745E-05	4.13114E-05	4.62425E-05	4.29828E-05
d__Bacteria;p__Pseudomonadota;c__Gammaproteobacteria;o__Cellvibrionales;f__Cellvibrionaceae;g__Gilvimarinus;s__Gilvimarinus_polysaccharolyticus	1.8179E-05	1.15514E-05	1.70607E-05	1.47459E-05	1.83466E-05	1.2808E-05	2.19495E-05	2.30177E-05	4.29762E-05
d__Bacteria;p__Pseudomonadota;c__Alphaproteobacteria;o__Sphingomonadales;f__Sphingomonadaceae;g__Novosphingobium;s__Novosphingobium_sp._Chol11	3.54463E-05	3.76149E-05	4.02749E-05	3.89282E-05	6.18678E-05	5.43987E-05	3.81605E-05	4.84394E-05	4.29724E-05
d__Bacteria;p__Bacteroidota;c__Chitinophagia;o__Chitinophagales;f__Chitinophagaceae;g__Parasegetibacter;s__Parasegetibacter_sp._NRK_P23	4.01292E-05	4.34099E-05	2.52479E-05	2.39968E-05	1.07513E-05	3.08433E-05	4.96289E-05	4.44192E-05	4.2867E-05
d__Bacteria;p__Bacteroidota;c__Sphingobacteriia;o__Sphingobacteriales;f__Sphingobacteriaceae;g__Pedobacter;s__Pedobacter_heparinus	4.36221E-05	4.01559E-05	3.97557E-05	3.70509E-05	3.98506E-06	1.86683E-05	6.10052E-05	5.73664E-05	4.28474E-05
d__Bacteria;p__Bacteroidota;c__Chitinophagia;o__Chitinophagales;f__Chitinophagaceae;g__Chitinophaga;s__Chitinophaga_ginsengisoli	3.42737E-05	4.02656E-05	3.65533E-05	3.86782E-05	1.39539E-05	3.32977E-05	4.14951E-05	4.64559E-05	4.28181E-05
d__Bacteria;p__Pseudomonadota;c__Betaproteobacteria;o__Burkholderiales;f__Burkholderiales_unclassified;g__Burkholderiales_unclassified;s__Burkholderiales_bacterium_68-10	4.43711E-05	2.14287E-05	2.66295E-05	2.19085E-05	1.21963E-05	1.96008E-05	3.555E-05	2.80023E-05	4.27694E-05
d__Bacteria;p__Actinomycetota;c__Actinomycetes;o__Kitasatosporales;f__Streptomycetaceae;g__Streptomyces;s__Streptomyces_netropsis	2.18439E-05	1.65082E-05	2.62724E-05	3.06724E-05	1.9662E-05	3.47591E-05	1.64563E-05	2.86292E-05	4.2736E-05
d__Bacteria;p__Bacteroidota;c__Chitinophagia;o__Chitinophagales;f__Chitinophagaceae;g__Chitinophaga;s__Chitinophaga_sp._YR573	7.13764E-05	6.93886E-05	5.98189E-05	4.00097E-05	7.35271E-06	2.14384E-05	6.30949E-05	6.07714E-05	4.26716E-05
d__Bacteria;p__Pseudomonadota;c__Betaproteobacteria;o__Burkholderiales;f__Burkholderiaceae;g__Burkholderia;s__Burkholderia_ubonensis	4.96333E-05	4.11245E-05	4.82199E-05	3.63655E-05	0.000105587	2.9865E-05	5.64604E-05	5.10313E-05	4.262E-05
d__Bacteria;p__Pseudomonadota;c__Alphaproteobacteria;o__Hyphomicrobiales;f__Phyllobacteriaceae;g__Mesorhizobium;s__Mesorhizobium_comanense	4.28303E-05	4.7809E-05	4.42706E-05	3.0681E-05	2.89553E-05	4.34743E-05	2.63156E-05	8.78623E-05	4.26073E-05
d__Bacteria;p__Bacteroidota;c__Sphingobacteriia;o__Sphingobacteriales;f__Sphingobacteriaceae;g__Parapedobacter;s__Parapedobacter_soli	3.90448E-05	3.84578E-05	3.45875E-05	3.7072E-05	4.54949E-06	2.99524E-05	5.19236E-05	4.63027E-05	4.25368E-05
d__Bacteria;p__Pseudomonadota;c__Gammaproteobacteria;o__Lysobacterales;f__Lysobacteraceae;g__Pseudoxanthomonas;s__Pseudoxanthomonas_wuyuanensis	3.87172E-05	4.55118E-05	4.30556E-05	6.51975E-05	4.99966E-05	9.06366E-05	3.3623E-05	3.66952E-05	4.25144E-05
d__Bacteria;p__Pseudomonadota;c__Gammaproteobacteria;o__Lysobacterales;f__Rhodanobacteraceae;g__Dyella;s__Dyella_sp._SG562	0.000108397	6.90269E-05	4.35804E-05	4.08655E-05	2.936E-05	5.16468E-05	4.86752E-05	2.89602E-05	4.24849E-05
d__Bacteria;p__Pseudomonadota;c__Alphaproteobacteria;o__Hyphomicrobiales;f__Nitrobacteraceae;g__Bradyrhizobium;s__Bradyrhizobium_diazoefficiens	4.1459E-05	4.71426E-05	8.14235E-05	4.87247E-05	8.61649E-05	3.60975E-05	4.25544E-05	6.08292E-05	4.24594E-05
d__Bacteria;p__Bacteroidota;c__Chitinophagia;o__Chitinophagales;f__Chitinophagaceae;g__Taibaiella;s__Taibaiella_koreensis	2.88956E-05	4.06973E-05	3.0373E-05	2.99904E-05	6.81746E-06	2.99534E-05	4.40231E-05	4.14616E-05	4.24447E-05
d__Bacteria;p__Pseudomonadota;c__Alphaproteobacteria;o__Hyphomicrobiales;f__Phyllobacteriaceae;g__Aquibium;s__Aquibium_oceanicum	3.79374E-05	4.31778E-05	4.70975E-05	2.72291E-05	3.32222E-05	3.20117E-05	2.72038E-05	7.35345E-05	4.23612E-05
d__Bacteria;p__Pseudomonadota;c__Gammaproteobacteria;o__Lysobacterales;f__Rhodanobacteraceae;g__Dyella;s__Dyella_flagellata	8.39857E-05	4.12898E-05	5.3357E-05	9.60159E-05	1.57218E-05	4.69144E-05	2.81661E-05	3.92553E-05	4.23525E-05
d__Bacteria;p__Pseudomonadota;c__Alphaproteobacteria;o__Hyphomicrobiales;f__Hyphomicrobiales_unclassified;g__Pseudorhodoplanes;s__Pseudorhodoplanes_sinuspersici	2.51803E-05	2.91301E-05	2.53332E-05	3.72699E-05	2.36993E-05	3.3847E-05	2.32886E-05	3.60207E-05	4.23215E-05
d__Bacteria;p__Pseudomonadota;c__Gammaproteobacteria;o__Lysobacterales;f__Lysobacteraceae;g__Xanthomonas;s__Xanthomonas_arboricola	4.80089E-05	4.00155E-05	2.90637E-05	4.59443E-05	6.56786E-05	6.83463E-05	4.66175E-05	3.21804E-05	4.21812E-05
d__Bacteria;p__Pseudomonadota;c__Betaproteobacteria;o__Burkholderiales;f__Comamonadaceae;g__Pseudorhodoferax;s__Pseudorhodoferax_sp.	2.54669E-05	2.4045E-05	2.5413E-05	4.46088E-05	0.000149195	1.38395E-05	3.16084E-05	2.86289E-05	4.21671E-05
d__Bacteria;p__Pseudomonadota;c__Alphaproteobacteria;o__Sphingomonadales;f__Sphingomonadaceae;g__Sphingomonas;s__Sphingomonas_phyllosphaerae	2.46719E-05	3.9013E-05	4.01193E-05	3.79589E-05	5.88755E-05	3.81481E-05	2.20212E-05	4.3519E-05	4.21552E-05
d__Bacteria;p__Pseudomonadota;c__Alphaproteobacteria;o__Hyphomicrobiales;f__Phyllobacteriaceae;g__Mesorhizobium;s__Mesorhizobium_delmotii	4.13255E-05	4.91476E-05	3.42541E-05	3.75228E-05	3.13611E-05	4.06798E-05	3.68259E-05	6.55916E-05	4.20909E-05
d__Bacteria;p__Pseudomonadota;c__Betaproteobacteria;o__Burkholderiales;f__Burkholderiaceae;g__Cupriavidus;s__Cupriavidus_taiwanensis	5.7738E-05	4.07551E-05	9.62249E-05	3.81225E-05	0.000122843	3.63716E-05	6.65095E-05	4.4952E-05	4.1965E-05
d__Bacteria;p__Actinomycetota;c__Acidimicrobiia;o__Acidimicrobiales;f__Ilumatobacteraceae;g__Ilumatobacter;s__Ilumatobacter_sp.	1.44798E-05	3.29533E-05	1.68195E-05	3.65651E-05	3.5471E-05	2.69059E-05	1.48184E-05	2.92307E-05	4.1961E-05
d__Bacteria;p__Myxococcota;c__Myxococcia;o__Myxococcales;f__Myxococcaceae;g__Pyxidicoccus;s__Pyxidicoccus_fallax	3.05583E-05	4.43702E-05	5.26055E-05	2.67953E-05	1.85835E-05	2.31113E-05	5.65915E-05	3.96508E-05	4.19225E-05
d__Bacteria;p__Pseudomonadota;c__Gammaproteobacteria;o__Lysobacterales;f__Rhodanobacteraceae;g__Dyella;s__Dyella_sp._OK004	7.19798E-05	5.58714E-05	4.01037E-05	9.21929E-05	3.423E-05	7.59115E-05	3.88685E-05	4.64007E-05	4.18768E-05
d__Bacteria;p__Pseudomonadota;c__Betaproteobacteria;o__Burkholderiales;f__Sphaerotilaceae;g__Roseateles;s__Roseateles_agri	3.13007E-05	1.89585E-05	4.23081E-05	4.45054E-05	0.000112607	1.19123E-05	4.03248E-05	3.22394E-05	4.18302E-05
d__Bacteria;p__Pseudomonadota;c__Gammaproteobacteria;o__Pseudomonadales;f__Pseudomonadaceae;g__Pseudomonas;s__Pseudomonas_lalkuanensis	1.03571E-05	9.06063E-06	1.32884E-05	9.11636E-06	9.92135E-06	9.4778E-06	2.02787E-05	1.56879E-05	4.17638E-05
d__Bacteria;p__Bacillota;c__Bacilli;o__Bacillales;f__Paenibacillaceae;g__Aneurinibacillus;s__Aneurinibacillus_migulanus	4.09257E-05	6.14919E-05	5.89442E-05	4.58594E-05	4.68828E-05	6.48637E-05	6.97171E-05	5.09098E-05	4.17491E-05
d__Bacteria;p__Bacillota;c__Clostridia;o__Eubacteriales;f__Heliobacteriaceae;g__Heliomicrobium;s__Heliomicrobium_modesticaldum	2.78463E-05	2.22198E-05	2.69459E-05	1.65307E-05	2.3172E-05	3.18629E-05	3.51843E-05	3.32678E-05	4.17491E-05
d__Bacteria;p__Pseudomonadota;c__Gammaproteobacteria;o__Lysobacterales;f__Lysobacteraceae;g__Luteimonas;s__Luteimonas_granuli	2.43813E-05	4.90753E-05	4.47891E-05	4.30463E-05	5.26836E-05	5.47072E-05	2.98228E-05	2.73676E-05	4.17446E-05
d__Bacteria;p__Chloroflexota;c__Chloroflexota_unclassified;o__Chloroflexota_unclassified;f__Chloroflexota_unclassified;g__Chloroflexota_unclassified;s__Chloroflexi_bacterium_RBG_13_66_10	4.15952E-05	6.11577E-05	2.37313E-05	6.48193E-05	2.21667E-05	3.3355E-05	3.50663E-05	2.93753E-05	4.16885E-05
d__Bacteria;p__Actinomycetota;c__Actinomycetes;o__Kitasatosporales;f__Streptomycetaceae;g__Peterkaempfera;s__Peterkaempfera_griseoplana	4.28688E-05	3.73331E-05	4.24766E-05	5.05452E-05	5.39714E-06	5.00507E-05	6.29403E-05	5.6084E-05	4.16714E-05
d__Bacteria;p__Pseudomonadota;c__Gammaproteobacteria;o__Lysobacterales;f__Rhodanobacteraceae;g__Rhodanobacter;s__Rhodanobacter_sp._MP1X3	4.53305E-05	3.57688E-05	3.67935E-05	4.51071E-05	2.10508E-05	5.73193E-05	2.91181E-05	4.13541E-05	4.16213E-05
d__Bacteria;p__Actinomycetota;c__Actinomycetes;o__Kitasatosporales;f__Streptomycetaceae;g__Streptomyces;s__Streptomyces_libani	4.92742E-05	5.02248E-05	7.92899E-05	4.68776E-05	1.53322E-05	2.60179E-05	7.22E-05	2.72916E-05	4.16164E-05
d__Bacteria;p__Chloroflexota;c__Chloroflexia;o__Kallotenuales;f__Kallotenuaceae;g__Kallotenue;s__Kallotenue_papyrolyticum	3.79022E-05	5.65113E-05	2.34134E-05	4.73913E-05	4.21518E-05	4.91914E-05	4.18931E-05	3.74283E-05	4.15737E-05
d__Bacteria;p__Pseudomonadota;c__Alphaproteobacteria;o__Sphingomonadales;f__Erythrobacteraceae;g__Aurantiacibacter;s__Aurantiacibacter_sp._MUD11	3.85425E-05	4.81803E-05	5.27035E-05	4.88058E-05	3.25E-05	4.74635E-05	3.28663E-05	5.00193E-05	4.15467E-05
d__Bacteria;p__Pseudomonadota;c__Alphaproteobacteria;o__Rhodospirillales;f__Thalassospiraceae;g__Thalassospira;s__Thalassospira_sp.	3.69813E-05	4.8466E-05	3.23153E-05	3.36699E-05	3.32639E-05	1.48246E-05	6.36668E-05	4.1111E-05	4.14322E-05
d__Bacteria;p__Pseudomonadota;c__Gammaproteobacteria;o__Lysobacterales;f__Lysobacteraceae;g__Lysobacter;s__Lysobacter_xinjiangensis	3.6693E-05	6.07638E-05	3.45459E-05	3.49525E-05	6.42821E-05	3.17019E-05	3.21132E-05	3.17206E-05	4.1426E-05
d__Bacteria;p__Pseudomonadota;c__Alphaproteobacteria;o__Hyphomicrobiales;f__Rhizobiaceae;g__Shinella;s__Shinella_sp._WSJ-2	5.05162E-05	6.61623E-05	6.32625E-05	3.46594E-05	5.88553E-05	1.12538E-05	2.86742E-05	6.02456E-05	4.14071E-05
d__Bacteria;p__Pseudomonadota;c__Gammaproteobacteria;o__Lysobacterales;f__Lysobacteraceae;g__Thermomonas;s__Thermomonas_paludicola	2.09173E-05	0.00012222	3.14884E-05	3.47153E-05	7.01605E-05	4.63594E-05	2.55195E-05	2.42691E-05	4.13739E-05
d__Bacteria;p__Actinomycetota;c__Actinomycetes;o__Propionibacteriales;f__Nocardioidaceae;g__Nocardioides;s__Nocardioides_ferulae	2.13857E-05	1.99949E-05	8.08576E-06	6.72433E-06	2.70019E-05	1.19409E-05	2.445E-05	4.02092E-05	4.13197E-05
d__Bacteria;p__Pseudomonadota;c__Betaproteobacteria;o__Burkholderiales;f__Comamonadaceae;g__Caenimonas;s__Caenimonas_sedimenti	5.4702E-05	9.08258E-05	5.70126E-05	8.61412E-05	0.000168388	4.12719E-05	7.62778E-05	6.41992E-05	4.12891E-05
d__Bacteria;p__Pseudomonadota;c__Alphaproteobacteria;o__Hyphomicrobiales;f__Phyllobacteriaceae;g__Mesorhizobium;s__Mesorhizobium_neociceri	4.62454E-05	4.48954E-05	6.10268E-05	1.85657E-05	1.69424E-05	4.81796E-05	3.09171E-05	8.81646E-05	4.12718E-05
d__Bacteria;p__Pseudomonadota;c__Gammaproteobacteria;o__Lysobacterales;f__Lysobacteraceae;g__Luteimonas;s__Luteimonas_viscosa	1.83592E-05	4.11631E-05	4.57234E-05	7.32586E-05	6.44265E-05	0.000107415	3.04851E-05	3.27597E-05	4.1139E-05
d__Bacteria;p__Pseudomonadota;c__Gammaproteobacteria;o__Cellvibrionales;f__Cellvibrionaceae;g__Marinimicrobium;s__Marinimicrobium_alkaliphilum	1.06812E-05	1.87121E-05	2.02367E-05	8.37613E-06	7.88115E-06	5.04522E-06	1.61082E-05	1.98915E-05	4.09526E-05
d__Bacteria;p__Pseudomonadota;c__Alphaproteobacteria;o__Hyphomicrobiales;f__Phyllobacteriaceae;g__Mesorhizobium;s__Mesorhizobium_sp._NZP2298	3.20858E-05	3.16505E-05	3.77684E-05	2.49949E-05	4.83691E-05	2.62704E-05	1.81903E-05	5.99083E-05	4.09041E-05
d__Bacteria;p__Pseudomonadota;c__Alphaproteobacteria;o__Caulobacterales;f__Caulobacteraceae;g__Caulobacter;s__uncultured_Caulobacter_sp.	3.60428E-05	5.55535E-05	6.20005E-05	4.0566E-05	0.000152749	1.79554E-05	4.08995E-05	6.92748E-05	4.08768E-05
d__Bacteria;p__Chloroflexota;c__Chloroflexota_unclassified;o__Chloroflexota_unclassified;f__Chloroflexota_unclassified;g__Chloroflexota_unclassified;s__Chloroflexi_bacterium_ADurb.Bin222	5.0495E-05	7.7842E-05	2.77718E-05	6.00968E-05	2.95939E-05	3.90309E-05	3.06793E-05	3.58828E-05	4.08661E-05
d__Bacteria;p__Pseudomonadota;c__Gammaproteobacteria;o__Lysobacterales;f__Lysobacteraceae;g__Luteimonas;s__Luteimonas_sp._BDR2-5	2.32878E-05	3.65097E-05	3.79248E-05	4.62992E-05	7.20037E-05	7.91656E-05	2.18827E-05	3.20035E-05	4.08071E-05
d__Bacteria;p__Pseudomonadota;c__Alphaproteobacteria;o__Hyphomicrobiales;f__Rhizobiaceae;g__Shinella;s__Shinella_pollutisoli	4.78158E-05	5.85035E-05	5.50883E-05	3.83667E-05	6.54181E-05	1.81623E-05	2.59699E-05	4.8762E-05	4.0784E-05
d__Bacteria;p__Bacteroidota;c__Chitinophagia;o__Chitinophagales;f__Chitinophagaceae;g__Chitinophaga;s__Chitinophaga_pinensis	4.69753E-05	3.74416E-05	2.88077E-05	2.81065E-05	6.759E-06	2.35978E-05	4.76897E-05	4.06166E-05	4.07711E-05
d__Bacteria;p__Bacteroidota;c__Sphingobacteriia;o__Sphingobacteriales;f__Sphingobacteriaceae;g__Parapedobacter;s__Parapedobacter_sp.	4.15187E-05	4.4529E-05	4.24342E-05	3.49807E-05	4.6716E-06	2.06862E-05	4.5654E-05	4.21051E-05	4.07595E-05
d__Bacteria;p__Myxococcota;c__Myxococcia;o__Myxococcales;f__Archangiaceae;g__Hyalangium;s__Hyalangium_gracile	3.10482E-05	3.64342E-05	4.32684E-05	2.28166E-05	8.21088E-06	1.30344E-05	3.61382E-05	3.07182E-05	4.07584E-05
d__Bacteria;p__Pseudomonadota;c__Gammaproteobacteria;o__Lysobacterales;f__Lysobacteraceae;g__Lysobacter;s__Lysobacter_maris	2.59955E-05	3.70816E-05	3.23716E-05	5.3344E-05	5.85779E-05	5.46928E-05	3.13852E-05	2.66422E-05	4.07583E-05
d__Bacteria;p__Pseudomonadota;c__Alphaproteobacteria;o__Hyphomicrobiales;f__Phyllobacteriaceae;g__Mesorhizobium;s__Mesorhizobium_sp._M1A.F.Ca.ET.072.01.1.1	8.57004E-05	7.42488E-05	7.0927E-05	8.62554E-05	2.07517E-05	2.58971E-05	9.22783E-05	4.02536E-05	4.06645E-05
d__Bacteria;p__Pseudomonadota;c__Betaproteobacteria;o__Neisseriales;f__Neisseriaceae;g__Vitreoscilla;s__Vitreoscilla_filiformis	2.22673E-05	2.17753E-05	3.04815E-05	4.27234E-05	0.000116039	5.85463E-06	4.4203E-05	3.60951E-05	4.05924E-05
d__Bacteria;p__Pseudomonadota;c__Alphaproteobacteria;o__Hyphomicrobiales;f__Rhizobiaceae;g__Agrobacterium;s__Agrobacterium_sp._C13	4.62949E-05	5.80056E-06	6.64854E-05	4.45017E-05	5.39698E-05	1.50436E-05	2.40954E-05	4.42625E-05	4.05923E-05
d__Bacteria;p__Bacteroidota;c__Chitinophagia;o__Chitinophagales;f__Chitinophagaceae;g__Segetibacter;s__Segetibacter_aerophilus	3.41024E-05	3.47873E-05	2.91601E-05	2.36392E-05	8.51872E-06	2.72124E-05	3.69821E-05	3.38166E-05	4.0571E-05
d__Bacteria;p__Actinomycetota;c__Actinomycetes;o__Propionibacteriales;f__Nocardioidaceae;g__Nocardioides;s__Nocardioides_sp._J9	1.93125E-05	1.48755E-05	1.29746E-05	6.59762E-06	1.65474E-05	1.45179E-05	2.41185E-05	2.83685E-05	4.05532E-05
d__Bacteria;p__Bacteroidota;c__Chitinophagia;o__Chitinophagales;f__Chitinophagaceae;g__Chitinophaga;s__Chitinophaga_niabensis	3.21027E-05	4.64137E-05	4.02453E-05	3.22291E-05	9.15006E-06	3.45358E-05	5.04802E-05	3.44953E-05	4.0548E-05
d__Bacteria;p__Pseudomonadota;c__Betaproteobacteria;o__Rhodocyclales;f__Zoogloeaceae;g__Zoogloea;s__Zoogloea_sp._LCSB751	2.45088E-05	2.08397E-05	3.11068E-05	3.2705E-05	0.000111326	4.86315E-06	3.95199E-05	3.71023E-05	4.05376E-05
d__Bacteria;p__Pseudomonadota;c__Alphaproteobacteria;o__Sphingomonadales;f__Erythrobacteraceae;g__Alteraurantiacibacter;s__Alteraurantiacibacter_buctensis	4.5463E-05	6.03929E-05	5.49651E-05	8.50265E-05	7.10361E-05	6.80036E-05	5.4642E-05	4.61433E-05	4.05315E-05
d__Bacteria;p__Bacteroidota;c__Chitinophagia;o__Chitinophagales;f__Chitinophagaceae;g__Chitinophaga;s__Chitinophaga_varians	4.02369E-05	4.05035E-05	4.37126E-05	2.95007E-05	1.37279E-05	3.82803E-05	4.81517E-05	4.69851E-05	4.04386E-05
d__Bacteria;p__Chloroflexota;c__Ktedonobacteria;o__Ktedonobacterales;f__Reticulibacteraceae;g__Reticulibacter;s__Reticulibacter_mediterranei	3.81694E-05	4.1906E-05	3.59979E-05	2.51322E-05	1.01905E-05	2.55105E-05	3.32165E-05	3.06677E-05	4.04227E-05
d__Bacteria;p__Pseudomonadota;c__Alphaproteobacteria;o__Sphingomonadales;f__Erythrobacteraceae;g__Aurantiacibacter;s__Aurantiacibacter_xanthus	3.12293E-05	4.45267E-05	3.22889E-05	4.09148E-05	3.84474E-05	3.36511E-05	4.18659E-05	3.55853E-05	4.03912E-05
d__Bacteria;p__Bacteroidota;c__Flavobacteriia;o__Flavobacteriales;f__Flavobacteriaceae;g__Maribacter;s__Maribacter_litoralis	2.5556E-05	4.07486E-05	4.81177E-05	1.88922E-05	6.15866E-06	2.40597E-05	1.78714E-05	2.88033E-05	4.03728E-05
d__Bacteria;p__Pseudomonadota;c__Alphaproteobacteria;o__Sphingomonadales;f__Sphingomonadaceae;g__Sphingopyxis;s__Sphingopyxis_sp._H050	3.42226E-05	4.82203E-05	6.38617E-05	4.21674E-05	5.58529E-05	4.8109E-05	3.54424E-05	5.58328E-05	4.03642E-05
d__Viruses;p__Uroviricota;c__Caudoviricetes;o__Caudoviricetes_unclassified;f__Caudoviricetes_unclassified;g__Caudoviricetes_unclassified;s__Sinorhizobium_phage_phiM6	6.09077E-05	5.48832E-05	6.29181E-05	3.61995E-05	7.87368E-06	2.02315E-05	4.82724E-05	3.85509E-05	4.03395E-05
d__Bacteria;p__Myxococcota;c__Myxococcota_unclassified;o__Polyangiales;f__Polyangiaceae;g__Sorangium;s__Sorangium_aterium	3.7349E-05	3.55306E-05	3.84193E-05	2.99654E-05	1.83617E-05	3.11264E-05	3.77669E-05	3.13602E-05	4.03359E-05
d__Bacteria;p__Actinomycetota;c__Actinomycetes;o__Micrococcales;f__Microbacteriaceae;g__Salinibacterium;s__Salinibacterium_sp._ZJ77	2.58919E-05	4.00499E-05	1.87671E-05	3.29265E-05	5.28041E-05	5.93092E-05	1.65707E-05	3.55663E-05	4.03317E-05
d__Bacteria;p__Pseudomonadota;c__Alphaproteobacteria;o__Sphingomonadales;f__Sphingomonadaceae;g__Sphingomonas;s__Sphingomonas_immobilis	3.74287E-05	3.94288E-05	3.17896E-05	3.08353E-05	4.06236E-05	2.9593E-05	2.42681E-05	3.45096E-05	4.03211E-05
d__Bacteria;p__Pseudomonadota;c__Gammaproteobacteria;o__Lysobacterales;f__Rhodanobacteraceae;g__Pinirhizobacter;s__Pinirhizobacter_soli	5.8759E-05	4.70634E-05	5.14996E-05	5.97394E-05	2.78212E-05	6.40822E-05	4.08766E-05	4.23758E-05	4.0299E-05
d__Bacteria;p__Bacteroidota;c__Chitinophagia;o__Chitinophagales;f__Chitinophagaceae;g__Chitinophaga;s__Chitinophaga_lutea	4.1487E-05	4.9032E-05	3.06275E-05	2.50387E-05	1.02452E-05	3.01742E-05	4.79369E-05	4.33879E-05	4.02746E-05
d__Bacteria;p__Bacteroidota;c__Chitinophagia;o__Chitinophagales;f__Chitinophagaceae;g__Chitinophaga;s__Chitinophaga_sp._YR627	2.64354E-05	3.1804E-05	2.84699E-05	2.68314E-05	1.17484E-05	3.32215E-05	4.03838E-05	3.09152E-05	4.02273E-05
d__Bacteria;p__Myxococcota;c__Myxococcota_unclassified;o__Polyangiales;f__Polyangiaceae;g__Chondromyces;s__Chondromyces_apiculatus	3.50259E-05	3.59112E-05	3.61569E-05	2.05959E-05	7.67081E-06	1.58163E-05	5.00905E-05	3.19404E-05	4.02011E-05
d__Bacteria;p__Pseudomonadota;c__Betaproteobacteria;o__Burkholderiales;f__Sphaerotilaceae;g__Roseateles;s__Roseateles_sp._DAIF2	2.78846E-05	1.35517E-05	3.74054E-05	4.59892E-05	0.000104642	1.02854E-05	3.77087E-05	3.54708E-05	4.01967E-05
d__Bacteria;p__Pseudomonadota;c__Gammaproteobacteria;o__Lysobacterales;f__Rhodanobacteraceae;g__Dyella;s__Dyella_monticola	5.01284E-05	4.4847E-05	3.99749E-05	7.83102E-05	2.22231E-05	6.81739E-05	3.98684E-05	3.75549E-05	4.01919E-05
d__Bacteria;p__Pseudomonadota;c__Alphaproteobacteria;o__Sphingomonadales;f__Sphingomonadaceae;g__Sphingobium;s__Sphingobium_cupriresistens	2.86616E-05	2.32772E-05	2.7212E-05	3.21616E-05	2.65507E-05	2.54871E-05	3.71146E-05	3.37293E-05	4.01397E-05
d__Bacteria;p__Myxococcota;c__Myxococcia;o__Myxococcales;f__Myxococcaceae;g__Corallococcus;s__Corallococcus_exiguus	2.65136E-05	3.34397E-05	4.59975E-05	2.73945E-05	1.57809E-05	2.46591E-05	4.86227E-05	3.78018E-05	4.00799E-05
d__Bacteria;p__Pseudomonadota;c__Betaproteobacteria;o__Burkholderiales;f__Comamonadaceae;g__Ramlibacter;s__Ramlibacter_rhizophilus	3.52469E-05	6.37748E-05	3.10174E-05	5.26275E-05	0.000137545	2.10817E-05	4.8843E-05	4.16204E-05	4.00121E-05
d__Bacteria;p__Pseudomonadota;c__Betaproteobacteria;o__Burkholderiales;f__Sphaerotilaceae;g__Roseateles;s__Pelomonas_aquatica	2.27096E-05	2.21638E-05	3.99881E-05	3.46225E-05	9.0741E-05	5.97999E-06	4.04615E-05	3.35381E-05	3.99975E-05
d__Bacteria;p__Pseudomonadota;c__Alphaproteobacteria;o__Sphingomonadales;f__Sphingomonadaceae;g__Sphingopyxis;s__Sphingopyxis_witflariensis	3.61179E-05	3.72733E-05	4.94698E-05	3.81014E-05	6.67866E-05	4.20409E-05	2.50646E-05	5.13983E-05	3.99832E-05
d__Bacteria;p__Myxococcota;c__Myxococcota_unclassified;o__Polyangiales;f__Sandaracinaceae;g__Sandaracinaceae_unclassified;s__Sandaracinaceae_bacterium	4.68053E-05	4.7802E-05	3.81179E-05	3.07455E-05	1.03716E-05	2.44824E-05	3.58776E-05	2.60396E-05	3.98732E-05
d__Bacteria;p__Bacteroidota;c__Sphingobacteriia;o__Sphingobacteriales;f__Sphingobacteriaceae;g__Parapedobacter;s__Parapedobacter_sp._SGR-10	4.02939E-05	2.86242E-05	3.02096E-05	2.01348E-05	5.55041E-06	2.42472E-05	4.85619E-05	4.38232E-05	3.98039E-05
d__Bacteria;p__Actinomycetota;c__Actinomycetes;o__Kitasatosporales;f__Streptomycetaceae;g__Streptomyces;s__Streptomyces_canus	5.4124E-05	6.85801E-05	7.48157E-05	7.35809E-05	1.49367E-05	4.3816E-05	5.0431E-05	3.58951E-05	3.97909E-05
d__Bacteria;p__Chloroflexota;c__Caldilineae;o__Caldilineales;f__Caldilineaceae;g__Caldilinea;s__Caldilinea_sp.	4.80127E-05	5.85121E-05	2.72918E-05	5.34928E-05	3.93648E-05	4.35571E-05	3.66802E-05	3.19525E-05	3.97862E-05
d__Bacteria;p__Thermodesulfobacteriota;c__Desulfobacteria;o__Desulfobacterales;f__Desulfobacteraceae;g__Desulfobacteraceae_unclassified;s__Desulfobacteraceae_bacterium	3.38205E-05	3.82172E-05	2.39833E-05	3.84439E-05	2.00744E-05	3.18589E-05	4.5107E-05	3.89327E-05	3.97664E-05
d__Bacteria;p__Pseudomonadota;c__Alphaproteobacteria;o__Alphaproteobacteria_unclassified;f__Alphaproteobacteria_unclassified;g__Alphaproteobacteria_unclassified;s__Alphaproteobacteria_bacterium_HGW-Alphaproteobacteria-16	4.15458E-05	4.46977E-05	5.55674E-05	4.61403E-05	5.07199E-05	3.29515E-05	3.74633E-05	3.84161E-05	3.97563E-05
d__Bacteria;p__Myxococcota;c__Myxococcia;o__Myxococcales;f__Archangiaceae;g__Archangium;s__Archangium_primigenium	2.53271E-05	3.84655E-05	4.42477E-05	3.2621E-05	4.42727E-05	1.4814E-05	3.89366E-05	2.48904E-05	3.97529E-05
d__Bacteria;p__Pseudomonadota;c__Alphaproteobacteria;o__Hyphomicrobiales;f__Phyllobacteriaceae;g__Mesorhizobium;s__Mesorhizobium_sp._dw_380	3.26048E-05	3.21206E-05	4.41219E-05	2.11849E-05	1.87808E-05	3.27483E-05	1.31351E-05	6.22671E-05	3.97442E-05
d__Bacteria;p__Candidatus_Saccharibacteria;c__Candidatus_Saccharibacteria_unclassified;o__Candidatus_Saccharibacteria_unclassified;f__Candidatus_Saccharibacteria_unclassified;g__Candidatus_Saccharibacteria_unclassified;s__Candidatus_Saccharibacteria_bacterium_GW2011_GWC2_44_17	7.53968E-05	9.53235E-05	7.84149E-05	5.60428E-05	2.58105E-06	4.61086E-05	9.39197E-05	8.15157E-05	3.97201E-05
d__Bacteria;p__Pseudomonadota;c__Alphaproteobacteria;o__Hyphomicrobiales;f__Phyllobacteriaceae;g__Mesorhizobium;s__Mesorhizobium_sp._113-3-9	4.01301E-05	4.27935E-05	3.97185E-05	1.86697E-05	2.78465E-05	3.26308E-05	2.31784E-05	7.45509E-05	3.96843E-05
d__Bacteria;p__Pseudomonadota;c__Alphaproteobacteria;o__Sphingomonadales;f__Sphingomonadaceae;g__Sphingopyxis;s__Sphingopyxis_sp._RIFCSPHIGHO2_12_FULL_65_19	3.32045E-05	4.00352E-05	6.10424E-05	4.07572E-05	5.87258E-05	4.78849E-05	3.63793E-05	4.87477E-05	3.96809E-05
d__Bacteria;p__Pseudomonadota;c__Betaproteobacteria;o__Burkholderiales;f__Comamonadaceae;g__Variovorax;s__Variovorax_sp._J22G47	2.22791E-05	1.47839E-05	2.58331E-05	3.44194E-05	0.000106384	4.46401E-06	3.35056E-05	2.7982E-05	3.96497E-05
d__Bacteria;p__Pseudomonadota;c__Alphaproteobacteria;o__Caulobacterales;f__Caulobacteraceae;g__Caulobacter;s__Caulobacter_sp._17J80-11	4.74128E-05	6.32066E-05	4.51533E-05	5.44054E-05	0.000243004	2.14731E-05	5.00563E-05	7.21597E-05	3.96266E-05
d__Bacteria;p__Bacteria_unclassified;c__Deltaproteobacteria;o__Deltaproteobacteria_unclassified;f__Deltaproteobacteria_unclassified;g__Deltaproteobacteria_unclassified;s__Deltaproteobacteria_bacterium_HGW-Deltaproteobacteria-14	3.8484E-05	3.97413E-05	4.40764E-05	3.0507E-05	8.21088E-06	1.52394E-05	5.49947E-05	2.77518E-05	3.95962E-05
d__Bacteria;p__Bacteroidota;c__Chitinophagia;o__Chitinophagales;f__Chitinophagaceae;g__Chitinophaga;s__Chitinophaga_sp._S165	3.36553E-05	3.15472E-05	4.17138E-05	3.98979E-05	1.21064E-05	3.08637E-05	3.18268E-05	4.80895E-05	3.9555E-05
d__Bacteria;p__Pseudomonadota;c__Alphaproteobacteria;o__Sphingomonadales;f__Sphingomonadaceae;g__Sphingomonas;s__Sphingomonas_sp._S-NIH.Pt1_0416	3.45452E-05	4.02075E-05	4.12058E-05	2.10611E-05	2.10824E-05	2.60356E-05	5.65483E-05	3.3078E-05	3.95398E-05
d__Bacteria;p__Pseudomonadota;c__Gammaproteobacteria;o__Lysobacterales;f__Lysobacteraceae;g__Lysobacter;s__Lysobacter_psychrotolerans	1.87634E-05	6.3268E-05	2.40905E-05	4.34347E-05	6.14851E-05	5.67698E-05	3.81221E-05	2.41864E-05	3.95273E-05
d__Bacteria;p__Pseudomonadota;c__Alphaproteobacteria;o__Sphingomonadales;f__Sphingomonadaceae;g__Sphingobium;s__Sphingobium_sp._BYY-5	2.73469E-05	3.44368E-05	3.71369E-05	3.2745E-05	3.10642E-05	2.16574E-05	4.74192E-05	5.21412E-05	3.95267E-05
d__Bacteria;p__Bacteroidota;c__Chitinophagia;o__Chitinophagales;f__Chitinophagaceae;g__Puia;s__Puia_dinghuensis	3.92193E-05	4.04362E-05	2.2787E-05	3.22944E-05	6.62649E-06	3.19398E-05	4.90223E-05	4.1884E-05	3.94766E-05
d__Bacteria;p__Pseudomonadota;c__Betaproteobacteria;o__Nitrosomonadales;f__Methylophilaceae;g__Methylobacillus;s__Methylobacillus_sp.	2.62601E-05	1.72183E-05	3.39358E-05	1.02704E-05	1.85664E-05	3.88361E-06	3.82634E-05	2.98607E-05	3.94385E-05
d__Bacteria;p__Actinomycetota;c__Actinomycetes;o__Propionibacteriales;f__Nocardioidaceae;g__Nocardioides;s__Nocardioides_humilatus	2.85339E-05	1.60515E-05	8.94672E-06	4.69022E-06	2.13282E-05	1.53494E-05	2.48023E-05	2.30895E-05	3.9404E-05
d__Bacteria;p__Pseudomonadota;c__Alphaproteobacteria;o__Hyphomicrobiales;f__Phyllobacteriaceae;g__Mesorhizobium;s__Mesorhizobium_sp._GbtcB19	3.35664E-05	3.67064E-05	3.98874E-05	1.86454E-05	2.28781E-05	2.98241E-05	2.37478E-05	6.15861E-05	3.94002E-05
d__Bacteria;p__Actinomycetota;c__Actinomycetes;o__Micrococcales;f__Bogoriellaceae;g__Georgenia;s__Georgenia_unclassified	3.90784E-05	4.41044E-05	7.63771E-05	4.05701E-05	2.53712E-05	3.94441E-05	5.74078E-05	2.60884E-05	3.93912E-05
d__Bacteria;p__Bacteroidota;c__Sphingobacteriia;o__Sphingobacteriales;f__Sphingobacteriales_unclassified;g__Sphingobacteriales_unclassified;s__Sphingobacteriales_bacterium_UTBCD1	3.95832E-05	4.60333E-05	4.59247E-05	4.23239E-05	2.57654E-06	2.62661E-05	4.27887E-05	5.52066E-05	3.93846E-05
d__Bacteria;p__Actinomycetota;c__Actinomycetes;o__Kitasatosporales;f__Streptomycetaceae;g__Streptomyces;s__Streptomyces_sp._CC53	5.97558E-05	6.85E-05	8.92052E-05	4.79438E-05	8.52764E-06	2.56177E-05	8.75699E-05	2.60413E-05	3.93304E-05
d__Bacteria;p__Pseudomonadota;c__Gammaproteobacteria;o__Gammaproteobacteria_unclassified;f__Gammaproteobacteria_unclassified;g__Gammaproteobacteria_unclassified;s__Gammaproteobacteria_bacterium_RIFCSPHIGHO2_12_FULL_63_22	3.18119E-05	4.39816E-05	3.56675E-05	3.94477E-05	0.000115161	3.15493E-05	3.40093E-05	3.12643E-05	3.92987E-05
d__Bacteria;p__Pseudomonadota;c__Gammaproteobacteria;o__Lysobacterales;f__Rhodanobacteraceae;g__Dyella;s__Dyella_sp._ASV21	5.98991E-05	5.62127E-05	5.46919E-05	7.75976E-05	2.64192E-05	8.60361E-05	4.64937E-05	3.19848E-05	3.92953E-05
d__Bacteria;p__Chloroflexota;c__Anaerolineae;o__Anaerolineales;f__Anaerolineaceae;g__Bellilinea;s__Bellilinea_sp.	4.14398E-05	6.65836E-05	1.36053E-05	4.69422E-05	2.94297E-05	3.24034E-05	2.26892E-05	3.22719E-05	3.92357E-05
d__Bacteria;p__Myxococcota;c__Myxococcota_unclassified;o__Polyangiales;f__Polyangiaceae;g__Polyangium;s__Polyangium_sp._6x1	2.58038E-05	2.69711E-05	3.27738E-05	1.36311E-05	4.9799E-06	1.14606E-05	3.23027E-05	2.11368E-05	3.9231E-05
d__Bacteria;p__Actinomycetota;c__Actinomycetes;o__Propionibacteriales;f__Nocardioidaceae;g__Nocardioides;s__Nocardioides_sp._YIM_152315	2.72272E-05	1.52405E-05	1.48681E-05	1.3756E-05	2.48483E-05	2.45223E-05	4.15034E-05	3.60542E-05	3.92238E-05
d__Bacteria;p__Pseudomonadota;c__Alphaproteobacteria;o__Sphingomonadales;f__Sphingomonadaceae;g__Sphingomonas;s__Sphingomonas_populi	3.38078E-05	4.42398E-05	3.19517E-05	4.41847E-05	7.75784E-05	3.90571E-05	3.60196E-05	4.83798E-05	3.92056E-05
d__Bacteria;p__Bacteroidota;c__Cytophagia;o__Cytophagales;f__Spirosomataceae;g__Dyadobacter;s__Dyadobacter_frigoris	2.50805E-05	3.34285E-05	2.75262E-05	3.67283E-05	8.13438E-06	1.54798E-05	4.73636E-05	2.81497E-05	3.91718E-05
d__Bacteria;p__Actinomycetota;c__Actinomycetes;o__Propionibacteriales;f__Nocardioidaceae;g__Nocardioides;s__Nocardioides_luti	1.97508E-05	1.11419E-05	1.28141E-05	1.00059E-05	1.54371E-05	1.19919E-05	2.37784E-05	2.3327E-05	3.9154E-05
d__Bacteria;p__Pseudomonadota;c__Alphaproteobacteria;o__Caulobacterales;f__Caulobacteraceae;g__Phenylobacterium;s__Phenylobacterium_glaciei	4.15805E-05	4.74809E-05	4.92216E-05	4.6397E-05	0.000129148	2.60905E-05	4.82306E-05	4.75221E-05	3.9145E-05
d__Bacteria;p__Actinomycetota;c__Actinomycetes;o__Propionibacteriales;f__Nocardioidaceae;g__Nocardioides;s__Nocardioides_coralli	3.04484E-05	2.5207E-05	1.23696E-05	1.64762E-05	2.24023E-05	1.92739E-05	3.42527E-05	3.22878E-05	3.91301E-05
d__Bacteria;p__Pseudomonadota;c__Alphaproteobacteria;o__Caulobacterales;f__Caulobacteraceae;g__Asticcacaulis;s__Asticcacaulis_benevestitus	1.45051E-05	3.40136E-05	3.15068E-05	2.39071E-05	9.74801E-05	2.19203E-05	3.66417E-05	3.31729E-05	3.90571E-05
d__Bacteria;p__Pseudomonadota;c__Betaproteobacteria;o__Burkholderiales;f__Sphaerotilaceae;g__Roseateles;s__Paucibacter_sediminis	2.75431E-05	1.99539E-05	3.13257E-05	3.68796E-05	0.000122439	2.60566E-06	4.20049E-05	3.38646E-05	3.9055E-05
d__Bacteria;p__Pseudomonadota;c__Gammaproteobacteria;o__Alteromonadales;f__Alteromonadaceae;g__Alteromonadaceae_unclassified;s__Alteromonadaceae_bacterium_Bs31	1.43177E-05	2.12624E-05	2.07802E-05	1.40917E-05	1.24463E-05	1.1857E-05	1.74147E-05	1.73511E-05	3.89589E-05
[truncated: 14,599 more rows]
